# Supplementary material for: Applying negative rule mining to improve genome annotation
Source: BMC Bioinformatics. 2007 Jul 21;8:261. doi: 10.1186/1471-2105-8-261 (PMC1940032; doi:10.1186/1471-2105-8-261)
Supplement: Additional file 1 — The set of all negative rules used in this work. Rules.out [file 1471-2105-8-261-S1.out]

antecedent	consequent	coverage	coverage count	RHS coverage	RHS coverage count	support	support count	confidence	lift	leverage/interest	leverage count
l:M	l:XL	0.857109	47195	0.991137	54575	0.857109	47195	1.000000	1.008942	0.007596	418.269255
l:M	l:S	0.857109	47195	0.895084	49286	0.857109	47195	1.000000	1.117214	0.089925	4951.519441
l:M	l:L	0.857109	47195	0.970888	53460	0.857109	47195	1.000000	1.029985	0.024952	1373.945935
Eukaryota	fc38.06	0.586564	32298	0.994370	54753	0.586564	32298	1.000000	1.005662	0.003302	181.834989
Eukaryota	PS50928	0.586564	32298	0.996604	54876	0.586564	32298	1.000000	1.003408	0.001992	109.687558
Eukaryota	Bacteria	0.586564	32298	0.646895	35620	0.586564	32298	1.000000	1.545845	0.207119	11404.573198
Eukaryota	Archaea	0.586564	32298	0.939669	51741	0.586564	32298	1.000000	1.064204	0.035388	1948.567205
Eukaryota	PF00528	0.586564	32298	0.996604	54876	0.586564	32298	1.000000	1.003408	0.001992	109.687558
Eukaryota	IPR000515	0.586564	32298	0.996586	54875	0.586564	32298	1.000000	1.003426	0.002003	110.274122
alpha/beta	irregular	0.469698	25863	0.977371	53817	0.469698	25863	1.000000	1.023153	0.010629	585.244139
alpha/beta	all alpha	0.469698	25863	0.610374	33609	0.469698	25863	1.000000	1.638341	0.183007	10076.908305
alpha/beta	all beta	0.469698	25863	0.924668	50915	0.469698	25863	1.000000	1.081469	0.035383	1948.308737
lc:U	lc:H	0.406843	22402	0.747526	41161	0.406843	22402	1.000000	1.337747	0.102717	5655.932368
lc:U	lc:0	0.406843	22402	0.659844	36333	0.406843	22402	1.000000	1.515509	0.138390	7620.170714
all alpha	irregular	0.389626	21454	0.977371	53817	0.389626	21454	1.000000	1.023153	0.008817	485.474529
all alpha	TIGR01640	0.389626	21454	0.995714	54827	0.389626	21454	1.000000	1.004304	0.001670	91.951837
all alpha	alpha/beta	0.389626	21454	0.530302	29200	0.389626	21454	1.000000	1.885719	0.183007	10076.908305
all alpha	all beta	0.389626	21454	0.924668	50915	0.389626	21454	1.000000	1.081469	0.029351	1616.170423
Bacteria	Eukaryota	0.353105	19443	0.413436	22765	0.353105	19443	1.000000	2.418757	0.207119	11404.573198
Bacteria	PF00249	0.353105	19443	0.994988	54787	0.353105	19443	1.000000	1.005038	0.001770	97.456877
Bacteria	PF01535	0.353105	19443	0.991628	54602	0.353105	19443	1.000000	1.008443	0.002956	162.781232
Bacteria	PS50502	0.353105	19443	0.994188	54743	0.353105	19443	1.000000	1.005845	0.002052	112.993480
Bacteria	IPR001841	0.353105	19443	0.990102	54518	0.353105	19443	1.000000	1.009997	0.003495	192.442021
Bacteria	fc38.02	0.353105	19443	0.993789	54721	0.353105	19443	1.000000	1.006250	0.002193	120.761782
Bacteria	Archaea	0.353105	19443	0.939669	51741	0.353105	19443	1.000000	1.064204	0.021303	1173.013566
Bacteria	IPR007090	0.353105	19443	0.994188	54743	0.353105	19443	1.000000	1.005845	0.002052	112.993480
Bacteria	PF00097	0.353105	19443	0.993280	54693	0.353105	19443	1.000000	1.006765	0.002373	130.648711
Bacteria	SM00184	0.353105	19443	0.991410	54590	0.353105	19443	1.000000	1.008665	0.003033	167.018488
Bacteria	fc38.01	0.353105	19443	0.994969	54786	0.353105	19443	1.000000	1.005056	0.001776	97.809981
Bacteria	PS50089	0.353105	19443	0.991555	54598	0.353105	19443	1.000000	1.008517	0.002982	164.193651
lc:0	lc:H	0.340156	18730	0.747526	41161	0.340156	18730	1.000000	1.337747	0.085881	4728.846231
lc:0	lc:U	0.340156	18730	0.593157	32661	0.340156	18730	1.000000	1.685894	0.138390	7620.170714
do:L	do:H	0.332274	18296	0.778999	42894	0.332274	18296	1.000000	1.283699	0.073433	4043.441585
do:L	do:0	0.332274	18296	0.866117	47691	0.332274	18296	1.000000	1.154578	0.044486	2449.523491
do:L	do:M	0.332274	18296	0.687413	37851	0.332274	18296	1.000000	1.454730	0.103865	5719.099068
do:M	do:L	0.312587	17212	0.667726	36767	0.312587	17212	1.000000	1.497620	0.103865	5719.099068
do:M	do:0	0.312587	17212	0.866117	47691	0.312587	17212	1.000000	1.154578	0.041850	2304.394312
do:M	do:H	0.312587	17212	0.778999	42894	0.312587	17212	1.000000	1.283699	0.069082	3803.876069
Pi:L	Pi:NL	0.255743	14082	0.745473	41048	0.255743	14082	1.000000	1.341430	0.065094	3584.244048
Pi:L	Pi:NC	0.255743	14082	0.750686	41335	0.255743	14082	1.000000	1.332116	0.063761	3510.845686
Pi:L	Pi:C	0.255743	14082	0.759584	41825	0.255743	14082	1.000000	1.316509	0.061485	3385.531409
Pi:NL	Pi:NC	0.254527	14015	0.750686	41335	0.254527	14015	1.000000	1.332116	0.063457	3494.141620
Pi:NL	Pi:C	0.254527	14015	0.759584	41825	0.254527	14015	1.000000	1.316509	0.061192	3369.423569
Pi:NL	Pi:L	0.254527	14015	0.744257	40981	0.254527	14015	1.000000	1.343623	0.065094	3584.244048
lc:H	lc:U	0.252474	13902	0.593157	32661	0.252474	13902	1.000000	1.685894	0.102717	5655.932368
lc:H	lc:0	0.252474	13902	0.659844	36333	0.252474	13902	1.000000	1.515509	0.085881	4728.846231
Pi:NC	Pi:L	0.249314	13728	0.744257	40981	0.249314	13728	1.000000	1.343623	0.063761	3510.845686
Pi:NC	Pi:NL	0.249314	13728	0.745473	41048	0.249314	13728	1.000000	1.341430	0.063457	3494.141620
Pi:NC	Pi:C	0.249314	13728	0.759584	41825	0.249314	13728	1.000000	1.316509	0.059939	3300.424314
Pi:C	Pi:L	0.240416	13238	0.744257	40981	0.240416	13238	1.000000	1.343623	0.061485	3385.531409
Pi:C	Pi:NC	0.240416	13238	0.750686	41335	0.240416	13238	1.000000	1.332116	0.059939	3300.424314
Pi:C	Pi:NL	0.240416	13238	0.745473	41048	0.240416	13238	1.000000	1.341430	0.061192	3369.423569
TM	Ribosomal protein	0.225869	12437	0.984182	54192	0.225869	12437	1.000000	1.016072	0.003573	196.731508
do:H	do:0	0.221001	12169	0.866117	47691	0.221001	12169	1.000000	1.154578	0.029588	1629.222309
do:H	do:L	0.221001	12169	0.667726	36767	0.221001	12169	1.000000	1.497620	0.073433	4043.441585
do:H	do:M	0.221001	12169	0.687413	37851	0.221001	12169	1.000000	1.454730	0.069082	3803.876069
fc70 & alpha/beta	l:XL	0.213519	11757	0.991137	54575	0.213519	11757	1.000000	1.008942	0.001892	104.197301
GC:M	GC:H	0.206799	11387	0.806767	44423	0.206799	11387	1.000000	1.239516	0.039961	2200.346512
GC:M	GC:L	0.206799	11387	0.851243	46872	0.206799	11387	1.000000	1.174753	0.030763	1693.894575
TP:Secretory	TP:Mitochondrion	0.202005	11123	0.871729	48000	0.202005	11123	1.000000	1.147146	0.025911	1426.761146
fc70.03	12 TMs	0.201460	11093	0.990175	54522	0.201460	11093	1.000000	1.009923	0.001979	108.989939
GC:H	IPR001841	0.193233	10640	0.990102	54518	0.193233	10640	1.000000	1.009997	0.001913	105.312097
GC:H	PF00646	0.193233	10640	0.987959	54400	0.193233	10640	1.000000	1.012187	0.002327	128.113615
GC:H	GC:L	0.193233	10640	0.851243	46872	0.193233	10640	1.000000	1.174753	0.028745	1582.773187
GC:H	c.10.2	0.193233	10640	0.991410	54590	0.193233	10640	1.000000	1.008665	0.001660	91.399306
GC:H	PF00560	0.193233	10640	0.989503	54485	0.193233	10640	1.000000	1.010608	0.002028	111.688793
GC:H	GC:M	0.193233	10640	0.793201	43676	0.193233	10640	1.000000	1.260715	0.039961	2200.346512
GC:H	SM00184	0.193233	10640	0.991410	54590	0.193233	10640	1.000000	1.008665	0.001660	91.399306
GC:H	PS50089	0.193233	10640	0.991555	54598	0.193233	10640	1.000000	1.008517	0.001632	89.853441
GC:H	IPR001611	0.193233	10640	0.989231	54470	0.193233	10640	1.000000	1.010887	0.002081	114.587291
GC:H	IPR001810	0.193233	10640	0.987905	54397	0.193233	10640	1.000000	1.012243	0.002337	128.693315
GC:L	GC:M	0.148757	8191	0.793201	43676	0.148757	8191	1.000000	1.260715	0.030763	1693.894575
GC:L	GC:H	0.148757	8191	0.806767	44423	0.148757	8191	1.000000	1.239516	0.028745	1582.773187
do:0	do:H	0.133883	7372	0.778999	42894	0.133883	7372	1.000000	1.283699	0.029588	1629.222309
do:0	do:L	0.133883	7372	0.667726	36767	0.133883	7372	1.000000	1.497620	0.044486	2449.523491
do:0	do:M	0.133883	7372	0.687413	37851	0.133883	7372	1.000000	1.454730	0.041850	2304.394312
fc01.05	Ribosomal protein	0.131867	7261	0.984182	54192	0.131867	7261	1.000000	1.016072	0.002086	114.856274
TP:Mitochondrion	TP:Secretory	0.128271	7063	0.797995	43940	0.128271	7063	1.000000	1.253141	0.025911	1426.761146
l:S	l:M	0.104916	5777	0.142891	7868	0.104916	5777	1.000000	6.998348	0.089925	4951.519441
l:S	PS00108	0.104916	5777	0.983401	54149	0.104916	5777	1.000000	1.016879	0.001742	95.893395
l:S	SM00382	0.104916	5777	0.982220	54084	0.104916	5777	1.000000	1.018101	0.001865	102.712947
l:S	l:L	0.104916	5777	0.970888	53460	0.104916	5777	1.000000	1.029985	0.003054	168.180648
l:S	COG0515	0.104916	5777	0.981730	54057	0.104916	5777	1.000000	1.018610	0.001917	105.545684
l:S	IPR003593	0.104916	5777	0.982220	54084	0.104916	5777	1.000000	1.018101	0.001865	102.712947
l:S	IPR008271	0.104916	5777	0.983401	54149	0.104916	5777	1.000000	1.016879	0.001742	95.893395
1 TMs	2 TMs	0.093112	5127	0.969744	53397	0.093112	5127	1.000000	1.031200	0.002817	155.123804
Pi:L & Bacteria	Nuclear protein	0.092748	5107	0.967165	53255	0.092748	5107	1.000000	1.033950	0.003045	167.688938
all beta	l:L	0.075332	4148	0.970888	53460	0.075332	4148	1.000000	1.029985	0.002193	120.757024
all beta	all alpha	0.075332	4148	0.610374	33609	0.075332	4148	1.000000	1.638341	0.029351	1616.170423
all beta	irregular	0.075332	4148	0.977371	53817	0.075332	4148	1.000000	1.023153	0.001705	93.863538
all beta	alpha/beta	0.075332	4148	0.530302	29200	0.075332	4148	1.000000	1.885719	0.035383	1948.308737
lc:H & Bacteria	Nuclear protein	0.071718	3949	0.967165	53255	0.071718	3949	1.000000	1.033950	0.002355	129.665874
GC:L & alpha/beta	l:L	0.065761	3621	0.970888	53460	0.065761	3621	1.000000	1.029985	0.001914	105.414943
Archaea	Eukaryota	0.060331	3322	0.413436	22765	0.060331	3322	1.000000	2.418757	0.035388	1948.567205
Archaea	Bacteria	0.060331	3322	0.646895	35620	0.060331	3322	1.000000	1.545845	0.021303	1173.013566
fc36 & fc40 & Eukaryota	GC:H	0.037375	2058	0.806767	44423	0.037375	2058	1.000000	1.239516	0.007222	397.673937
fc40 & fc11 & fc16.01 & Eukaryota	GC:H	0.037103	2043	0.806767	44423	0.037103	2043	1.000000	1.239516	0.007170	394.775439
TP:Secretory & fc70 & Eukaryota	GC:H	0.036958	2035	0.806767	44423	0.036958	2035	1.000000	1.239516	0.007141	393.229573
fc11 & fc42 & fc70 & Eukaryota	GC:H	0.036467	2008	0.806767	44423	0.036467	2008	1.000000	1.239516	0.007047	388.012277
fc11 & fc42 & fc16 & Eukaryota	GC:H	0.036322	2000	0.806767	44423	0.036322	2000	1.000000	1.239516	0.007019	386.466411
fc14.10 & fc41 & Eukaryota	GC:H	0.035541	1957	0.806767	44423	0.035541	1957	1.000000	1.239516	0.006868	378.157383
fc11 & fc42 & fc14 & Eukaryota	GC:H	0.035105	1933	0.806767	44423	0.035105	1933	1.000000	1.239516	0.006783	373.519786
fc77.03 & fc41 & fc16 & Eukaryota	GC:H	0.034270	1887	0.806767	44423	0.034270	1887	1.000000	1.239516	0.006622	364.631059
fc77 & fc41 & fc16 & Eukaryota	GC:H	0.034270	1887	0.806767	44423	0.034270	1887	1.000000	1.239516	0.006622	364.631059
fc11 & do:L & Eukaryota	GC:H	0.033997	1872	0.806767	44423	0.033997	1872	1.000000	1.239516	0.006569	361.732561
fc40 & fc11 & fc14 & Eukaryota	GC:H	0.033798	1861	0.806767	44423	0.033798	1861	1.000000	1.239516	0.006531	359.606996
fc16.03 & fc70 & lc:U & Eukaryota	GC:H	0.033126	1824	0.806767	44423	0.033126	1824	1.000000	1.239516	0.006401	352.457367
fc14.10 & fc41.05 & Eukaryota	GC:H	0.032708	1801	0.806767	44423	0.032708	1801	1.000000	1.239516	0.006320	348.013003
fc36 & fc30 & Eukaryota	GC:H	0.032036	1764	0.806767	44423	0.032036	1764	1.000000	1.239516	0.006190	340.863375
fc77 & fc41.05 & fc16 & Eukaryota	GC:H	0.031854	1754	0.806767	44423	0.031854	1754	1.000000	1.239516	0.006155	338.931043
fc77.03 & fc41.05 & fc16 & Eukaryota	GC:H	0.031854	1754	0.806767	44423	0.031854	1754	1.000000	1.239516	0.006155	338.931043
fc40 & fc11.02 & fc16.01 & Eukaryota	GC:H	0.031582	1739	0.806767	44423	0.031582	1739	1.000000	1.239516	0.006103	336.032545
TP:Secretory & fc16 & Eukaryota	GC:H	0.031019	1708	0.806767	44423	0.031019	1708	1.000000	1.239516	0.005994	330.042315
fc11 & fc16.01 & fc42 & Eukaryota	GC:H	0.030946	1704	0.806767	44423	0.030946	1704	1.000000	1.239516	0.005980	329.269382
fc77 & fc41 & fc40 & Eukaryota	GC:H	0.030529	1681	0.806767	44423	0.030529	1681	1.000000	1.239516	0.005899	324.825019
fc77.03 & fc41 & fc40 & Eukaryota	GC:H	0.030529	1681	0.806767	44423	0.030529	1681	1.000000	1.239516	0.005899	324.825019
fc30 & fc11 & Eukaryota	GC:H	0.030474	1678	0.806767	44423	0.030474	1678	1.000000	1.239516	0.005889	324.245319
fc11.02 & fc42 & fc70 & Eukaryota	GC:H	0.030311	1669	0.806767	44423	0.030311	1669	1.000000	1.239516	0.005857	322.506220
2 TMs	1 TMs	0.030256	1666	0.906888	49936	0.030256	1666	1.000000	1.102671	0.002817	155.123804
fc11.02 & fc42 & fc16 & Eukaryota	GC:H	0.030075	1656	0.806767	44423	0.030075	1656	1.000000	1.239516	0.005811	319.994188
fc14.10 & fc11 & Eukaryota	GC:H	0.029730	1637	0.806767	44423	0.029730	1637	1.000000	1.239516	0.005745	316.322758
fc11.02 & fc42 & fc14 & Eukaryota	GC:H	0.029639	1632	0.806767	44423	0.029639	1632	1.000000	1.239516	0.005727	315.356592
fc70.03 & Pi:NL & Eukaryota	GC:H	0.029548	1627	0.806767	44423	0.029548	1627	1.000000	1.239516	0.005710	314.390426
fc16.19 & fc11 & Eukaryota	GC:H	0.029493	1624	0.806767	44423	0.029493	1624	1.000000	1.239516	0.005699	313.810726
l:L	l:S	0.029112	1603	0.895084	49286	0.029112	1603	1.000000	1.117214	0.003054	168.180648
l:L	l:M	0.029112	1603	0.142891	7868	0.029112	1603	1.000000	6.998348	0.024952	1373.945935
l:L	all beta	0.029112	1603	0.924668	50915	0.029112	1603	1.000000	1.081469	0.002193	120.757024
fc11 & fc14 & lc:U & Eukaryota	GC:H	0.028985	1596	0.806767	44423	0.028985	1596	1.000000	1.239516	0.005601	308.400196
fc12 & fc14 & Eukaryota	GC:H	0.028894	1591	0.806767	44423	0.028894	1591	1.000000	1.239516	0.005583	307.434030
fc77 & fc41 & fc16.01 & Eukaryota	GC:H	0.028749	1583	0.806767	44423	0.028749	1583	1.000000	1.239516	0.005555	305.888164
fc77.03 & fc41 & fc16.01 & Eukaryota	GC:H	0.028749	1583	0.806767	44423	0.028749	1583	1.000000	1.239516	0.005555	305.888164
fc11.02 & do:L & Eukaryota	GC:H	0.028676	1579	0.806767	44423	0.028676	1579	1.000000	1.239516	0.005541	305.115232
fc16.03 & fc11 & fc14 & Eukaryota	GC:H	0.028495	1569	0.806767	44423	0.028495	1569	1.000000	1.239516	0.005506	303.182900
fc40.02 & fc14.10 & Eukaryota	GC:H	0.028349	1561	0.806767	44423	0.028349	1561	1.000000	1.239516	0.005478	301.637034
fc77.03 & fc41.05 & fc40 & Eukaryota	GC:H	0.028204	1553	0.806767	44423	0.028204	1553	1.000000	1.239516	0.005450	300.091168
fc77 & fc41.05 & fc40 & Eukaryota	GC:H	0.028204	1553	0.806767	44423	0.028204	1553	1.000000	1.239516	0.005450	300.091168
TP:Mitochondrion & Pi:NL & Eukaryota	GC:H	0.028168	1551	0.806767	44423	0.028168	1551	1.000000	1.239516	0.005443	299.704702
fc77.03 & fc16.19 & fc70 & Eukaryota	GC:H	0.027986	1541	0.806767	44423	0.027986	1541	1.000000	1.239516	0.005408	297.772370
fc77 & fc16.19 & fc70 & Eukaryota	GC:H	0.027986	1541	0.806767	44423	0.027986	1541	1.000000	1.239516	0.005408	297.772370
fc16.17 & fc16.01 & fc70 & Eukaryota	GC:H	0.027950	1539	0.806767	44423	0.027950	1539	1.000000	1.239516	0.005401	297.385903
fc11 & fc16.01 & lc:U & Eukaryota	GC:H	0.027714	1526	0.806767	44423	0.027714	1526	1.000000	1.239516	0.005355	294.873872
fc30.01 & fc11 & Eukaryota	GC:H	0.027096	1492	0.806767	44423	0.027096	1492	1.000000	1.239516	0.005236	288.303943
fc14.07 & fc11 & Eukaryota	GC:H	0.027024	1488	0.806767	44423	0.027024	1488	1.000000	1.239516	0.005222	287.531010
fc41 & do:L & Eukaryota	GC:H	0.026987	1486	0.806767	44423	0.026987	1486	1.000000	1.239516	0.005215	287.144544
fc77 & fc41.05 & fc16.01 & Eukaryota	GC:H	0.026860	1479	0.806767	44423	0.026860	1479	1.000000	1.239516	0.005190	285.791911
fc77.03 & fc41.05 & fc16.01 & Eukaryota	GC:H	0.026860	1479	0.806767	44423	0.026860	1479	1.000000	1.239516	0.005190	285.791911
fc16.17 & lc:U & Eukaryota	GC:H	0.026787	1475	0.806767	44423	0.026787	1475	1.000000	1.239516	0.005176	285.018978
fc36 & fc30.01 & Eukaryota	GC:H	0.026787	1475	0.806767	44423	0.026787	1475	1.000000	1.239516	0.005176	285.018978
fc14.10 & fc16.19 & Eukaryota	GC:H	0.026733	1472	0.806767	44423	0.026733	1472	1.000000	1.239516	0.005166	284.439279
fc40 & do:L & fc70 & Eukaryota	GC:H	0.026697	1470	0.806767	44423	0.026697	1470	1.000000	1.239516	0.005159	284.052812
fc11 & fc32 & fc14 & Eukaryota	GC:H	0.026679	1469	0.806767	44423	0.026679	1469	1.000000	1.239516	0.005155	283.859579
fc36 & fc40.02 & Eukaryota	GC:H	0.026333	1450	0.806767	44423	0.026333	1450	1.000000	1.239516	0.005089	280.188148
fc12 & fc16.01 & Eukaryota	GC:H	0.026079	1436	0.806767	44423	0.026079	1436	1.000000	1.239516	0.005039	277.482883
fc40.02 & fc11 & fc16.01 & Eukaryota	GC:H	0.026079	1436	0.806767	44423	0.026079	1436	1.000000	1.239516	0.005039	277.482883
fc16.19 & do:M & Eukaryota	GC:H	0.025680	1414	0.806767	44423	0.025680	1414	1.000000	1.239516	0.004962	273.231753
fc70.10 & fc16.03 & lc:U & Eukaryota	GC:H	0.025680	1414	0.806767	44423	0.025680	1414	1.000000	1.239516	0.004962	273.231753
fc40 & fc16 & do:L & Eukaryota	GC:H	0.025607	1410	0.806767	44423	0.025607	1410	1.000000	1.239516	0.004948	272.458820
fc11.02 & fc16.01 & fc42 & Eukaryota	GC:H	0.025571	1408	0.806767	44423	0.025571	1408	1.000000	1.239516	0.004941	272.072353
fc77 & fc40.02 & Eukaryota	GC:H	0.025425	1400	0.806767	44423	0.025425	1400	1.000000	1.239516	0.004913	270.526488
fc77.03 & fc40.02 & Eukaryota	GC:H	0.025425	1400	0.806767	44423	0.025425	1400	1.000000	1.239516	0.004913	270.526488
fc75 & fc40 & Eukaryota	GC:H	0.025353	1396	0.806767	44423	0.025353	1396	1.000000	1.239516	0.004899	269.753555
fc75.03 & fc40 & Eukaryota	GC:H	0.025316	1394	0.806767	44423	0.025316	1394	1.000000	1.239516	0.004892	269.367089
fc32 & do:L & fc70 & Eukaryota	GC:H	0.025226	1389	0.806767	44423	0.025226	1389	1.000000	1.239516	0.004874	268.400923
fc16.03 & fc11.02 & fc14 & Eukaryota	GC:H	0.025135	1384	0.806767	44423	0.025135	1384	1.000000	1.239516	0.004857	267.434757
fc77.03 & fc41 & fc70.03 & Eukaryota	GC:H	0.025117	1383	0.806767	44423	0.025117	1383	1.000000	1.239516	0.004853	267.241523
fc77 & fc41 & fc70.03 & Eukaryota	GC:H	0.025117	1383	0.806767	44423	0.025117	1383	1.000000	1.239516	0.004853	267.241523
fc14.10 & fc32 & Eukaryota	GC:H	0.025044	1379	0.806767	44423	0.025044	1379	1.000000	1.239516	0.004839	266.468591
fc14.10 & fc34 & Eukaryota	GC:H	0.025008	1377	0.806767	44423	0.025008	1377	1.000000	1.239516	0.004832	266.082124
fc70.10 & do:L & Eukaryota	GC:H	0.024953	1374	0.806767	44423	0.024953	1374	1.000000	1.239516	0.004822	265.502424
fc40 & fc11 & lc:U & Eukaryota	GC:H	0.024844	1368	0.806767	44423	0.024844	1368	1.000000	1.239516	0.004801	264.343025
fc14.10 & fc20.09 & Eukaryota	GC:H	0.024808	1366	0.806767	44423	0.024808	1366	1.000000	1.239516	0.004794	263.956559
fc75 & fc41 & Eukaryota	GC:H	0.024772	1364	0.806767	44423	0.024772	1364	1.000000	1.239516	0.004787	263.570092
fc11.02 & fc14 & lc:U & Eukaryota	GC:H	0.024772	1364	0.806767	44423	0.024772	1364	1.000000	1.239516	0.004787	263.570092
fc16.03 & fc16.01 & lc:U & Eukaryota	GC:H	0.024753	1363	0.806767	44423	0.024753	1363	1.000000	1.239516	0.004783	263.376859
fc75.03 & fc41 & Eukaryota	GC:H	0.024735	1362	0.806767	44423	0.024735	1362	1.000000	1.239516	0.004780	263.183626
fc77.03 & fc41 & fc01 & Eukaryota	GC:H	0.024717	1361	0.806767	44423	0.024717	1361	1.000000	1.239516	0.004776	262.990393
fc77 & fc41 & fc01 & Eukaryota	GC:H	0.024717	1361	0.806767	44423	0.024717	1361	1.000000	1.239516	0.004776	262.990393
fc14.04 & fc42 & fc70 & Eukaryota	GC:H	0.024663	1358	0.806767	44423	0.024663	1358	1.000000	1.239516	0.004766	262.410693
fc30 & fc11.02 & Eukaryota	GC:H	0.024644	1357	0.806767	44423	0.024644	1357	1.000000	1.239516	0.004762	262.217460
fc11.02 & fc14 & fc70.03 & Eukaryota	GC:H	0.024626	1356	0.806767	44423	0.024626	1356	1.000000	1.239516	0.004759	262.024227
fc36 & fc16.19 & Eukaryota	GC:H	0.024536	1351	0.806767	44423	0.024536	1351	1.000000	1.239516	0.004741	261.058061
fc42 & TM & Eukaryota	GC:H	0.024499	1349	0.806767	44423	0.024499	1349	1.000000	1.239516	0.004734	260.671594
do:L & all alpha & fc70 & Eukaryota	GC:H	0.024299	1338	0.806767	44423	0.024299	1338	1.000000	1.239516	0.004695	258.546029
fc32 & do:L & lc:U & Eukaryota	GC:H	0.024245	1335	0.806767	44423	0.024245	1335	1.000000	1.239516	0.004685	257.966329
fc14.10 & fc11.02 & Eukaryota	GC:H	0.024100	1327	0.806767	44423	0.024100	1327	1.000000	1.239516	0.004657	256.420464
fc01.06 & fc36	l:S	0.024082	1326	0.895084	49286	0.024082	1326	1.000000	1.117214	0.002527	139.118864
fc16.17 & fc40 & Eukaryota	GC:H	0.023973	1320	0.806767	44423	0.023973	1320	1.000000	1.239516	0.004632	255.067831
fc77 & fc41.05 & fc70.03 & Eukaryota	GC:H	0.023900	1316	0.806767	44423	0.023900	1316	1.000000	1.239516	0.004618	254.294899
fc01.03 & fc16 & Eukaryota	GC:H	0.023900	1316	0.806767	44423	0.023900	1316	1.000000	1.239516	0.004618	254.294899
fc77.03 & fc41.05 & fc70.03 & Eukaryota	GC:H	0.023900	1316	0.806767	44423	0.023900	1316	1.000000	1.239516	0.004618	254.294899
fc16.19 & fc16.03 & Eukaryota	GC:H	0.023864	1314	0.806767	44423	0.023864	1314	1.000000	1.239516	0.004611	253.908432
fc14.07 & do:M & fc70 & Eukaryota	GC:H	0.023845	1313	0.806767	44423	0.023845	1313	1.000000	1.239516	0.004608	253.715199
fc01.04 & fc43	l:S	0.023773	1309	0.895084	49286	0.023773	1309	1.000000	1.117214	0.002494	137.335289
c.37.1 & Eukaryota	GC:H	0.023773	1309	0.806767	44423	0.023773	1309	1.000000	1.239516	0.004594	252.942266
fc77 & fc41 & fc20 & Eukaryota	GC:H	0.023482	1293	0.806767	44423	0.023482	1293	1.000000	1.239516	0.004538	249.850535
fc11.02 & fc16.01 & lc:U & Eukaryota	GC:H	0.023482	1293	0.806767	44423	0.023482	1293	1.000000	1.239516	0.004538	249.850535
fc77.03 & fc41 & fc20 & Eukaryota	GC:H	0.023482	1293	0.806767	44423	0.023482	1293	1.000000	1.239516	0.004538	249.850535
fc75 & fc41.05 & Eukaryota	GC:H	0.023482	1293	0.806767	44423	0.023482	1293	1.000000	1.239516	0.004538	249.850535
fc75.03 & fc41.05 & Eukaryota	GC:H	0.023446	1291	0.806767	44423	0.023446	1291	1.000000	1.239516	0.004531	249.464068
fc16.03 & fc11 & fc42 & Eukaryota	GC:H	0.023428	1290	0.806767	44423	0.023428	1290	1.000000	1.239516	0.004527	249.270835
fc10 & fc16.03 & lc:U & Eukaryota	GC:H	0.023410	1289	0.806767	44423	0.023410	1289	1.000000	1.239516	0.004524	249.077602
fc77.03 & fc41.05 & fc01 & Eukaryota	GC:H	0.023282	1282	0.806767	44423	0.023282	1282	1.000000	1.239516	0.004499	247.724970
TP:Secretory & Pi:NC & Eukaryota	GC:H	0.023282	1282	0.806767	44423	0.023282	1282	1.000000	1.239516	0.004499	247.724970
fc77 & fc41.05 & fc01 & Eukaryota	GC:H	0.023282	1282	0.806767	44423	0.023282	1282	1.000000	1.239516	0.004499	247.724970
fc32 & fc16 & do:L & Eukaryota	GC:H	0.023210	1278	0.806767	44423	0.023210	1278	1.000000	1.239516	0.004485	246.952037
fc14.07 & fc11.02 & Eukaryota	GC:H	0.023173	1276	0.806767	44423	0.023173	1276	1.000000	1.239516	0.004478	246.565570
fc11 & fc42 & fc32 & Eukaryota	GC:H	0.023173	1276	0.806767	44423	0.023173	1276	1.000000	1.239516	0.004478	246.565570
coils & fc70 & lc:U & Eukaryota	GC:H	0.023119	1273	0.806767	44423	0.023119	1273	1.000000	1.239516	0.004467	245.985871
fc32.01 & fc11 & fc14 & Eukaryota	GC:H	0.022974	1265	0.806767	44423	0.022974	1265	1.000000	1.239516	0.004439	244.440005
fc10.01 & fc16 & lc:U & Eukaryota	GC:H	0.022865	1259	0.806767	44423	0.022865	1259	1.000000	1.239516	0.004418	243.280606
fc36 & fc41 & fc20 & Eukaryota	GC:H	0.022828	1257	0.806767	44423	0.022828	1257	1.000000	1.239516	0.004411	242.894139
fc12 & fc40 & Eukaryota	GC:H	0.022774	1254	0.806767	44423	0.022774	1254	1.000000	1.239516	0.004401	242.314440
fc41 & fc16.01 & do:M & Eukaryota	GC:H	0.022774	1254	0.806767	44423	0.022774	1254	1.000000	1.239516	0.004401	242.314440
fc77.03 & fc32.01 & fc70 & Eukaryota	GC:H	0.022756	1253	0.806767	44423	0.022756	1253	1.000000	1.239516	0.004397	242.121207
fc77 & fc32.01 & fc70 & Eukaryota	GC:H	0.022756	1253	0.806767	44423	0.022756	1253	1.000000	1.239516	0.004397	242.121207
fc36 & fc32 & fc14 & Eukaryota	GC:H	0.022738	1252	0.806767	44423	0.022738	1252	1.000000	1.239516	0.004394	241.927973
fc70.16 & fc40 & Eukaryota	GC:H	0.022719	1251	0.806767	44423	0.022719	1251	1.000000	1.239516	0.004390	241.734740
coils & fc16 & lc:U & Eukaryota	GC:H	0.022683	1249	0.806767	44423	0.022683	1249	1.000000	1.239516	0.004383	241.348274
irregular	all alpha	0.022629	1246	0.610374	33609	0.022629	1246	1.000000	1.638341	0.008817	485.474529
irregular	alpha/beta	0.022629	1246	0.530302	29200	0.022629	1246	1.000000	1.885719	0.010629	585.244139
irregular	all beta	0.022629	1246	0.924668	50915	0.022629	1246	1.000000	1.081469	0.001705	93.863538
fc16.03 & do:L & Eukaryota	GC:H	0.022574	1243	0.806767	44423	0.022574	1243	1.000000	1.239516	0.004362	240.188875
fc16.03 & fc20 & Eukaryota	GC:H	0.022556	1242	0.806767	44423	0.022556	1242	1.000000	1.239516	0.004359	239.995641
fc32 & fc01 & do:L & Eukaryota	GC:H	0.022356	1231	0.806767	44423	0.022356	1231	1.000000	1.239516	0.004320	237.870076
fc36 & fc42 & fc32 & Eukaryota	GC:H	0.022284	1227	0.806767	44423	0.022284	1227	1.000000	1.239516	0.004306	237.097143
fc36.25 & fc41 & Eukaryota	GC:H	0.022265	1226	0.806767	44423	0.022265	1226	1.000000	1.239516	0.004302	236.903910
fc41.05 & do:L & Eukaryota	GC:H	0.022193	1222	0.806767	44423	0.022193	1222	1.000000	1.239516	0.004288	236.130977
fc36 & fc34 & fc42 & Eukaryota	GC:H	0.022156	1220	0.806767	44423	0.022156	1220	1.000000	1.239516	0.004281	235.744511
fc16.17 & fc42 & Eukaryota	GC:H	0.022102	1217	0.806767	44423	0.022102	1217	1.000000	1.239516	0.004271	235.164811
fc36 & fc32 & fc70.03 & Eukaryota	GC:H	0.022066	1215	0.806767	44423	0.022066	1215	1.000000	1.239516	0.004264	234.778345
fc16.19 & fc11.02 & Eukaryota	GC:H	0.022029	1213	0.806767	44423	0.022029	1213	1.000000	1.239516	0.004257	234.391878
TP:Secretory & lc:0 & Eukaryota	GC:H	0.021902	1206	0.806767	44423	0.021902	1206	1.000000	1.239516	0.004232	233.039246
fc16.17 & fc70.02 & Eukaryota	GC:H	0.021902	1206	0.806767	44423	0.021902	1206	1.000000	1.239516	0.004232	233.039246
fc11.02 & fc32 & fc14 & Eukaryota	GC:H	0.021866	1204	0.806767	44423	0.021866	1204	1.000000	1.239516	0.004225	232.652780
fc20.03 & fc40 & Eukaryota	GC:H	0.021866	1204	0.806767	44423	0.021866	1204	1.000000	1.239516	0.004225	232.652780
c.37.1 & ATP-binding	all beta	0.021739	1197	0.924668	50915	0.021739	1197	1.000000	1.081469	0.001638	90.172275
fc30.01 & fc11.02 & Eukaryota	GC:H	0.021721	1196	0.806767	44423	0.021721	1196	1.000000	1.239516	0.004197	231.106914
fc16.03 & fc14 & lc:U & Eukaryota	GC:H	0.021557	1187	0.806767	44423	0.021557	1187	1.000000	1.239516	0.004166	229.367815
fc36.25 & fc32 & Eukaryota	GC:H	0.021484	1183	0.806767	44423	0.021484	1183	1.000000	1.239516	0.004152	228.594882
fc77.03 & fc41.05 & fc20 & Eukaryota	GC:H	0.021484	1183	0.806767	44423	0.021484	1183	1.000000	1.239516	0.004152	228.594882
fc77 & fc41.05 & fc20 & Eukaryota	GC:H	0.021484	1183	0.806767	44423	0.021484	1183	1.000000	1.239516	0.004152	228.594882
fc77.03 & fc16.17 & fc70 & Eukaryota	GC:H	0.021303	1173	0.806767	44423	0.021303	1173	1.000000	1.239516	0.004116	226.662550
fc77 & fc16.17 & fc70 & Eukaryota	GC:H	0.021303	1173	0.806767	44423	0.021303	1173	1.000000	1.239516	0.004116	226.662550
fc36.25 & fc42 & Eukaryota	GC:H	0.021230	1169	0.806767	44423	0.021230	1169	1.000000	1.239516	0.004102	225.889617
fc16 & do:L & all alpha & Eukaryota	GC:H	0.021212	1168	0.806767	44423	0.021212	1168	1.000000	1.239516	0.004099	225.696384
fc77.03 & fc41 & lc:U & Eukaryota	GC:H	0.021103	1162	0.806767	44423	0.021103	1162	1.000000	1.239516	0.004078	224.536985
fc77 & fc41 & lc:U & Eukaryota	GC:H	0.021103	1162	0.806767	44423	0.021103	1162	1.000000	1.239516	0.004078	224.536985
fc41 & fc70.03 & do:M & Eukaryota	GC:H	0.021067	1160	0.806767	44423	0.021067	1160	1.000000	1.239516	0.004071	224.150518
fc41 & do:M & lc:U & Eukaryota	GC:H	0.021067	1160	0.806767	44423	0.021067	1160	1.000000	1.239516	0.004071	224.150518
fc16.03 & fc11.02 & fc42 & Eukaryota	GC:H	0.021067	1160	0.806767	44423	0.021067	1160	1.000000	1.239516	0.004071	224.150518
fc16.17 & fc30 & fc70 & Eukaryota	GC:H	0.021030	1158	0.806767	44423	0.021030	1158	1.000000	1.239516	0.004064	223.764052
fc11 & fc32 & lc:U & Eukaryota	GC:H	0.020940	1153	0.806767	44423	0.020940	1153	1.000000	1.239516	0.004046	222.797886
fc10 & fc16 & do:L & Eukaryota	GC:H	0.020940	1153	0.806767	44423	0.020940	1153	1.000000	1.239516	0.004046	222.797886
fc11 & fc70.03 & lc:U & Eukaryota	GC:H	0.020885	1150	0.806767	44423	0.020885	1150	1.000000	1.239516	0.004036	222.218186
fc16.01 & do:L & lc:U & Eukaryota	GC:H	0.020831	1147	0.806767	44423	0.020831	1147	1.000000	1.239516	0.004025	221.638487
d.144.1 & fc30.01	l:S	0.020813	1146	0.895084	49286	0.020813	1146	1.000000	1.117214	0.002184	120.233950
IPR000719 & fc30.01	l:S	0.020649	1137	0.895084	49286	0.020649	1137	1.000000	1.117214	0.002166	119.289705
PD000001 & fc30.01	l:S	0.020613	1135	0.895084	49286	0.020613	1135	1.000000	1.117214	0.002163	119.079872
fc36 & fc41.05 & fc20 & Eukaryota	GC:H	0.020613	1135	0.806767	44423	0.020613	1135	1.000000	1.239516	0.003983	219.319688
fc14.10 & fc70.03 & lc:U & Eukaryota	GC:H	0.020613	1135	0.806767	44423	0.020613	1135	1.000000	1.239516	0.003983	219.319688
fc14.13 & fc14.07 & Eukaryota	GC:H	0.020576	1133	0.806767	44423	0.020576	1133	1.000000	1.239516	0.003976	218.933222
fc40.02 & do:L & Eukaryota	GC:H	0.020540	1131	0.806767	44423	0.020540	1131	1.000000	1.239516	0.003969	218.546756
fc12 & fc41 & Eukaryota	GC:H	0.020522	1130	0.806767	44423	0.020522	1130	1.000000	1.239516	0.003966	218.353522
PS50011 & fc30.01	l:S	0.020522	1130	0.895084	49286	0.020522	1130	1.000000	1.117214	0.002153	118.555291
fc77.03 & fc16.19 & fc41 & Eukaryota	GC:H	0.020486	1128	0.806767	44423	0.020486	1128	1.000000	1.239516	0.003959	217.967056
fc77 & fc16.19 & fc41 & Eukaryota	GC:H	0.020486	1128	0.806767	44423	0.020486	1128	1.000000	1.239516	0.003959	217.967056
fc14.10 & fc32.01 & Eukaryota	GC:H	0.020467	1127	0.806767	44423	0.020467	1127	1.000000	1.239516	0.003955	217.773823
IPR000719 & fc30.05	l:S	0.020467	1127	0.895084	49286	0.020467	1127	1.000000	1.117214	0.002147	118.240543
fc70.16 & fc41 & Eukaryota	GC:H	0.020431	1125	0.806767	44423	0.020431	1125	1.000000	1.239516	0.003948	217.387356
d.144.1 & fc30.05	l:S	0.020395	1123	0.895084	49286	0.020395	1123	1.000000	1.117214	0.002140	117.820878
fc36 & fc41 & lc:U & Eukaryota	GC:H	0.020358	1121	0.806767	44423	0.020358	1121	1.000000	1.239516	0.003934	216.614423
PD000001 & fc30.05	l:S	0.020358	1121	0.895084	49286	0.020358	1121	1.000000	1.117214	0.002136	117.611046
fc30 & fc20.03 & Eukaryota	GC:H	0.020358	1121	0.806767	44423	0.020358	1121	1.000000	1.239516	0.003934	216.614423
PS50011 & fc30.05	l:S	0.020304	1118	0.895084	49286	0.020304	1118	1.000000	1.117214	0.002130	117.296297
fc12 & fc01 & Eukaryota	GC:H	0.020268	1116	0.806767	44423	0.020268	1116	1.000000	1.239516	0.003916	215.648257
fc77 & fc36 & fc32 & Eukaryota	GC:H	0.020213	1113	0.806767	44423	0.020213	1113	1.000000	1.239516	0.003906	215.068558
fc77.03 & fc36 & fc32 & Eukaryota	GC:H	0.020213	1113	0.806767	44423	0.020213	1113	1.000000	1.239516	0.003906	215.068558
fc16.19 & Pi:NL & Eukaryota	GC:H	0.020195	1112	0.806767	44423	0.020195	1112	1.000000	1.239516	0.003902	214.875325
fc42 & fc32 & do:M & Eukaryota	GC:H	0.020122	1108	0.806767	44423	0.020122	1108	1.000000	1.239516	0.003888	214.102392
fc32.01 & fc11 & fc42 & Eukaryota	GC:H	0.020122	1108	0.806767	44423	0.020122	1108	1.000000	1.239516	0.003888	214.102392
fc73 & fc70.02	l:S	0.020032	1103	0.895084	49286	0.020032	1103	1.000000	1.117214	0.002102	115.722554
fc73.03 & fc70.02	l:S	0.019959	1099	0.895084	49286	0.019959	1099	1.000000	1.117214	0.002094	115.302889
fc41 & fc01 & do:M & Eukaryota	GC:H	0.019959	1099	0.806767	44423	0.019959	1099	1.000000	1.239516	0.003857	212.363293
fc10 & do:L & fc70 & Eukaryota	GC:H	0.019941	1098	0.806767	44423	0.019941	1098	1.000000	1.239516	0.003853	212.170060
fc30 & fc16.03 & Eukaryota	GC:H	0.019832	1092	0.806767	44423	0.019832	1092	1.000000	1.239516	0.003832	211.010661
fc77 & fc41 & fc32 & Eukaryota	GC:H	0.019814	1091	0.806767	44423	0.019814	1091	1.000000	1.239516	0.003829	210.817427
fc77.03 & fc41 & fc32 & Eukaryota	GC:H	0.019814	1091	0.806767	44423	0.019814	1091	1.000000	1.239516	0.003829	210.817427
fc20 & Pi:C & fc70 & Eukaryota	GC:H	0.019796	1090	0.806767	44423	0.019796	1090	1.000000	1.239516	0.003825	210.624194
TP:Mitochondrion & fc20 & Eukaryota	GC:H	0.019705	1085	0.806767	44423	0.019705	1085	1.000000	1.239516	0.003808	209.658028
fc12 & fc11 & fc16 & Eukaryota	GC:H	0.019687	1084	0.806767	44423	0.019687	1084	1.000000	1.239516	0.003804	209.464795
fc41 & fc20.03 & Eukaryota	GC:H	0.019614	1080	0.806767	44423	0.019614	1080	1.000000	1.239516	0.003790	208.691862
fc16.17 & do:M & Eukaryota	GC:H	0.019559	1077	0.806767	44423	0.019559	1077	1.000000	1.239516	0.003780	208.112162
fc12 & fc11 & fc70 & Eukaryota	GC:H	0.019559	1077	0.806767	44423	0.019559	1077	1.000000	1.239516	0.003780	208.112162
fc02 & Pi:NL & Eukaryota	GC:H	0.019559	1077	0.806767	44423	0.019559	1077	1.000000	1.239516	0.003780	208.112162
fc02 & fc40 & fc70 & Eukaryota	GC:H	0.019541	1076	0.806767	44423	0.019541	1076	1.000000	1.239516	0.003776	207.918929
fc32.05 & fc30 & Eukaryota	GC:H	0.019487	1073	0.806767	44423	0.019487	1073	1.000000	1.239516	0.003765	207.339230
fc20.01 & fc11 & Eukaryota	GC:H	0.019469	1072	0.806767	44423	0.019469	1072	1.000000	1.239516	0.003762	207.145996
fc32 & fc20 & do:L & Eukaryota	GC:H	0.019414	1069	0.806767	44423	0.019414	1069	1.000000	1.239516	0.003751	206.566297
fc16.17 & fc34 & fc16.01 & Eukaryota	GC:H	0.019360	1066	0.806767	44423	0.019360	1066	1.000000	1.239516	0.003741	205.986597
fc16.17 & fc16.19 & fc70 & Eukaryota	GC:H	0.019360	1066	0.806767	44423	0.019360	1066	1.000000	1.239516	0.003741	205.986597
fc36 & fc32.01 & fc14 & Eukaryota	GC:H	0.019305	1063	0.806767	44423	0.019305	1063	1.000000	1.239516	0.003730	205.406898
fc02 & fc41 & Eukaryota	GC:H	0.019287	1062	0.806767	44423	0.019287	1062	1.000000	1.239516	0.003727	205.213664
TP:Mitochondrion & fc70 & lc:U & Eukaryota	GC:H	0.019160	1055	0.806767	44423	0.019160	1055	1.000000	1.239516	0.003702	203.861032
fc40 & fc16.01 & do:L & Eukaryota	GC:H	0.019087	1051	0.806767	44423	0.019087	1051	1.000000	1.239516	0.003688	203.088099
fc36 & fc70.03 & lc:U & Eukaryota	GC:H	0.019069	1050	0.806767	44423	0.019069	1050	1.000000	1.239516	0.003685	202.894866
fc36 & fc32.01 & fc70.03 & Eukaryota	GC:H	0.019051	1049	0.806767	44423	0.019051	1049	1.000000	1.239516	0.003681	202.701633
fc36 & fc42 & lc:U & Eukaryota	GC:H	0.018978	1045	0.806767	44423	0.018978	1045	1.000000	1.239516	0.003667	201.928700
fc36 & fc16.17 & Eukaryota	GC:H	0.018960	1044	0.806767	44423	0.018960	1044	1.000000	1.239516	0.003664	201.735467
fc14.10 & fc20 & lc:U & Eukaryota	GC:H	0.018924	1042	0.806767	44423	0.018924	1042	1.000000	1.239516	0.003657	201.349000
fc16.01 & fc32 & do:M & Eukaryota	GC:H	0.018906	1041	0.806767	44423	0.018906	1041	1.000000	1.239516	0.003653	201.155767
fc14.10 & fc70.02 & Eukaryota	GC:H	0.018869	1039	0.806767	44423	0.018869	1039	1.000000	1.239516	0.003646	200.769301
fc34.11 & fc18 & fc30.01	l:S	0.018797	1035	0.895084	49286	0.018797	1035	1.000000	1.117214	0.001972	108.588253
fc40 & fc14 & do:L & Eukaryota	GC:H	0.018778	1034	0.806767	44423	0.018778	1034	1.000000	1.239516	0.003629	199.803135
fc30 & do:L & fc70 & Eukaryota	GC:H	0.018778	1034	0.806767	44423	0.018778	1034	1.000000	1.239516	0.003629	199.803135
fc77 & fc41.05 & fc32 & Eukaryota	GC:H	0.018742	1032	0.806767	44423	0.018742	1032	1.000000	1.239516	0.003622	199.416668
fc11.02 & fc42 & fc32 & Eukaryota	GC:H	0.018742	1032	0.806767	44423	0.018742	1032	1.000000	1.239516	0.003622	199.416668
fc16.17 & fc14.07 & fc70 & Eukaryota	GC:H	0.018742	1032	0.806767	44423	0.018742	1032	1.000000	1.239516	0.003622	199.416668
fc77.03 & fc41.05 & fc32 & Eukaryota	GC:H	0.018742	1032	0.806767	44423	0.018742	1032	1.000000	1.239516	0.003622	199.416668
fc41.05 & fc70.16 & Eukaryota	GC:H	0.018724	1031	0.806767	44423	0.018724	1031	1.000000	1.239516	0.003618	199.223435
fc12 & fc32 & Eukaryota	GC:H	0.018688	1029	0.806767	44423	0.018688	1029	1.000000	1.239516	0.003611	198.836969
fc16.19 & fc20.03 & Eukaryota	GC:H	0.018670	1028	0.806767	44423	0.018670	1028	1.000000	1.239516	0.003608	198.643735
fc02 & fc40 & fc16 & Eukaryota	GC:H	0.018651	1027	0.806767	44423	0.018651	1027	1.000000	1.239516	0.003604	198.450502
fc11 & Pi:NC & lc:U & Eukaryota	GC:H	0.018579	1023	0.806767	44423	0.018579	1023	1.000000	1.239516	0.003590	197.677569
fc32.07 & lc:U & Eukaryota	GC:H	0.018561	1022	0.806767	44423	0.018561	1022	1.000000	1.239516	0.003587	197.484336
fc32 & fc14 & do:L & Eukaryota	GC:H	0.018542	1021	0.806767	44423	0.018542	1021	1.000000	1.239516	0.003583	197.291103
fc20 & TP:Secretory & TM & Eukaryota	GC:H	0.018470	1017	0.806767	44423	0.018470	1017	1.000000	1.239516	0.003569	196.518170
fc16.03 & fc01 & lc:U & Eukaryota	GC:H	0.018470	1017	0.806767	44423	0.018470	1017	1.000000	1.239516	0.003569	196.518170
fc01.20 & fc01.06 & fc70.16	l:S	0.018433	1015	0.895084	49286	0.018433	1015	1.000000	1.117214	0.001934	106.489930
fc01.01 & fc70.02	l:S	0.018433	1015	0.895084	49286	0.018433	1015	1.000000	1.117214	0.001934	106.489930
fc43.01 & fc10.03 & fc14.07	l:S	0.018415	1014	0.895084	49286	0.018415	1014	1.000000	1.117214	0.001932	106.385014
fc20 & lc:H & fc70 & Eukaryota	GC:H	0.018397	1013	0.806767	44423	0.018397	1013	1.000000	1.239516	0.003555	195.745237
fc32.05 & fc70.02 & Eukaryota	GC:H	0.018343	1010	0.806767	44423	0.018343	1010	1.000000	1.239516	0.003544	195.165538
COG0515	l:S	0.018270	1006	0.895084	49286	0.018270	1006	1.000000	1.117214	0.001917	105.545684
coils & fc32 & Eukaryota	GC:H	0.018197	1002	0.806767	44423	0.018197	1002	1.000000	1.239516	0.003516	193.619672
fc11.02 & fc32 & lc:U & Eukaryota	GC:H	0.018197	1002	0.806767	44423	0.018197	1002	1.000000	1.239516	0.003516	193.619672
fc01.06 & fc01.01 & fc02	l:S	0.018197	1002	0.895084	49286	0.018197	1002	1.000000	1.117214	0.001909	105.126019
fc10.03 & fc43 & fc14.10	l:S	0.018088	996	0.895084	49286	0.018088	996	1.000000	1.117214	0.001898	104.496522
PF00069 & PD000001 & IPR000719	l:S	0.017998	991	0.895084	49286	0.017998	991	1.000000	1.117214	0.001888	103.971941
fc20 & Pi:C & fc16 & Eukaryota	GC:H	0.017979	990	0.806767	44423	0.017979	990	1.000000	1.239516	0.003474	191.300874
fc70.16 & fc32.01 & Eukaryota	GC:H	0.017907	986	0.806767	44423	0.017907	986	1.000000	1.239516	0.003460	190.527941
fc43.01 & fc01.04	l:S	0.017852	983	0.895084	49286	0.017852	983	1.000000	1.117214	0.001873	103.132612
fc43.01 & fc10.03 & fc30.01	l:S	0.017834	982	0.895084	49286	0.017834	982	1.000000	1.117214	0.001871	103.027696
fc42 & fc32 & do:L & Eukaryota	GC:H	0.017816	981	0.806767	44423	0.017816	981	1.000000	1.239516	0.003443	189.561775
SM00382	l:S	0.017780	979	0.895084	49286	0.017780	979	1.000000	1.117214	0.001865	102.712947
IPR003593	l:S	0.017780	979	0.895084	49286	0.017780	979	1.000000	1.117214	0.001865	102.712947
GC:H & TP:Secretory & fc70	Eukaryota	0.017761	978	0.413436	22765	0.017761	978	1.000000	2.418757	0.010418	573.660062
fc12 & fc40.02 & Eukaryota	GC:H	0.017725	976	0.806767	44423	0.017725	976	1.000000	1.239516	0.003425	188.595609
fc10.01 & fc16.03 & lc:U & Eukaryota	GC:H	0.017689	974	0.806767	44423	0.017689	974	1.000000	1.239516	0.003418	188.209142
fc16.21 & fc01.06 & fc01.01	l:S	0.017671	973	0.895084	49286	0.017671	973	1.000000	1.117214	0.001854	102.083450
fc34.11 & fc30.01 & fc70.02	l:S	0.017616	970	0.895084	49286	0.017616	970	1.000000	1.117214	0.001848	101.768701
fc34.11 & fc77.03 & fc36	l:S	0.017544	966	0.895084	49286	0.017544	966	1.000000	1.117214	0.001841	101.349037
fc34.11 & fc77 & fc36	l:S	0.017544	966	0.895084	49286	0.017544	966	1.000000	1.117214	0.001841	101.349037
fc01.20 & fc32.05	l:S	0.017525	965	0.895084	49286	0.017525	965	1.000000	1.117214	0.001839	101.244120
PF00069 & fc30.05	l:S	0.017525	965	0.895084	49286	0.017525	965	1.000000	1.117214	0.001839	101.244120
fc40.02 & fc70.16 & Eukaryota	GC:H	0.017471	962	0.806767	44423	0.017471	962	1.000000	1.239516	0.003376	185.890344
fc02 & fc11 & Eukaryota	GC:H	0.017453	961	0.806767	44423	0.017453	961	1.000000	1.239516	0.003372	185.697111
fc12 & fc70 & lc:U & Eukaryota	GC:H	0.017362	956	0.806767	44423	0.017362	956	1.000000	1.239516	0.003355	184.730945
fc32 & TP:Secretory & lc:U & Eukaryota	GC:H	0.017362	956	0.806767	44423	0.017362	956	1.000000	1.239516	0.003355	184.730945
fc11.02 & fc70.03 & lc:U & Eukaryota	GC:H	0.017344	955	0.806767	44423	0.017344	955	1.000000	1.239516	0.003351	184.537711
fc41.05 & fc01 & do:M & Eukaryota	GC:H	0.017326	954	0.806767	44423	0.017326	954	1.000000	1.239516	0.003348	184.344478
fc34.11 & fc36 & fc70.02	l:S	0.017326	954	0.895084	49286	0.017326	954	1.000000	1.117214	0.001818	100.090042
SignalP & fc70 & lc:U & Eukaryota	GC:H	0.017307	953	0.806767	44423	0.017307	953	1.000000	1.239516	0.003344	184.151245
fc10.01 & fc16.19 & fc70 & Eukaryota	GC:H	0.017289	952	0.806767	44423	0.017289	952	1.000000	1.239516	0.003341	183.958012
fc34.11 & fc43 & fc30.01	l:S	0.017235	949	0.895084	49286	0.017235	949	1.000000	1.117214	0.001808	99.565461
fc41.05 & do:M & lc:U & Eukaryota	GC:H	0.017198	947	0.806767	44423	0.017198	947	1.000000	1.239516	0.003323	182.991846
fc16.17 & fc10 & fc70 & Eukaryota	GC:H	0.017198	947	0.806767	44423	0.017198	947	1.000000	1.239516	0.003323	182.991846
fc36 & fc32.01 & fc42 & Eukaryota	GC:H	0.017144	944	0.806767	44423	0.017144	944	1.000000	1.239516	0.003313	182.412146
c.37.1 & fc32.05	l:S	0.017144	944	0.895084	49286	0.017144	944	1.000000	1.117214	0.001799	99.040880
fc16.21 & fc01.06 & fc70.16 & fc02	l:S	0.017144	944	0.895084	49286	0.017144	944	1.000000	1.117214	0.001799	99.040880
Transferase & fc01.04	l:S	0.017126	943	0.895084	49286	0.017126	943	1.000000	1.117214	0.001797	98.935964
fc30 & Pi:C & fc70 & Eukaryota	GC:H	0.017071	940	0.806767	44423	0.017071	940	1.000000	1.239516	0.003299	181.639213
fc41.05 & fc02 & Eukaryota	GC:H	0.017017	937	0.806767	44423	0.017017	937	1.000000	1.239516	0.003288	181.059514
fc02 & fc42 & lc:U & Eukaryota	GC:H	0.017017	937	0.806767	44423	0.017017	937	1.000000	1.239516	0.003288	181.059514
fc12 & fc16 & lc:U & Eukaryota	GC:H	0.016999	936	0.806767	44423	0.016999	936	1.000000	1.239516	0.003285	180.866280
fc18.01 & fc34.11 & fc30.01	l:S	0.016962	934	0.895084	49286	0.016962	934	1.000000	1.117214	0.001780	97.991719
fc18.01 & fc14.07 & fc70.02	l:S	0.016962	934	0.895084	49286	0.016962	934	1.000000	1.117214	0.001780	97.991719
fc32.05 & fc40 & Eukaryota	GC:H	0.016944	933	0.806767	44423	0.016944	933	1.000000	1.239516	0.003274	180.286581
TP:Mitochondrion & fc01 & lc:U & Eukaryota	GC:H	0.016926	932	0.806767	44423	0.016926	932	1.000000	1.239516	0.003271	180.093348
fc43 & fc14.07 & fc70.02	l:S	0.016926	932	0.895084	49286	0.016926	932	1.000000	1.117214	0.001776	97.781886
fc43.01 & fc30.05	l:S	0.016890	930	0.895084	49286	0.016890	930	1.000000	1.117214	0.001772	97.572054
fc02 & fc16.19 & Eukaryota	GC:H	0.016872	929	0.806767	44423	0.016872	929	1.000000	1.239516	0.003260	179.513648
fc32.05 & TM & Eukaryota	GC:H	0.016872	929	0.806767	44423	0.016872	929	1.000000	1.239516	0.003260	179.513648
fc34.11 & fc40.01 & fc30.01	l:S	0.016872	929	0.895084	49286	0.016872	929	1.000000	1.117214	0.001770	97.467138
fc32.01 & do:L & fc70 & Eukaryota	GC:H	0.016835	927	0.806767	44423	0.016835	927	1.000000	1.239516	0.003253	179.127182
fc41.05 & fc20.03 & Eukaryota	GC:H	0.016817	926	0.806767	44423	0.016817	926	1.000000	1.239516	0.003250	178.933948
fc16.03 & fc70.03 & lc:U & Eukaryota	GC:H	0.016799	925	0.806767	44423	0.016799	925	1.000000	1.239516	0.003246	178.740715
fc43.01 & fc18 & fc40.01 & fc43	l:S	0.016708	920	0.895084	49286	0.016708	920	1.000000	1.117214	0.001753	96.522892
fc36.25 & fc32.01 & Eukaryota	GC:H	0.016690	919	0.806767	44423	0.016690	919	1.000000	1.239516	0.003225	177.581316
fc16.17 & fc16.01 & fc20 & Eukaryota	GC:H	0.016672	918	0.806767	44423	0.016672	918	1.000000	1.239516	0.003222	177.388083
IPR008271	l:S	0.016599	914	0.895084	49286	0.016599	914	1.000000	1.117214	0.001742	95.893395
Hydrolase & fc16 & Eukaryota	GC:H	0.016599	914	0.806767	44423	0.016599	914	1.000000	1.239516	0.003208	176.615150
PS00108	l:S	0.016599	914	0.895084	49286	0.016599	914	1.000000	1.117214	0.001742	95.893395
c.37.1 & fc01.04	l:S	0.016527	910	0.895084	49286	0.016527	910	1.000000	1.117214	0.001734	95.473730
fc43.01 & fc40.01 & fc14.07	l:S	0.016527	910	0.895084	49286	0.016527	910	1.000000	1.117214	0.001734	95.473730
fc43.01 & fc40.01 & fc30.01	l:S	0.016527	910	0.895084	49286	0.016527	910	1.000000	1.117214	0.001734	95.473730
fc30 & Pi:C & fc16 & Eukaryota	GC:H	0.016508	909	0.806767	44423	0.016508	909	1.000000	1.239516	0.003190	175.648984
fc40.02 & fc02 & Eukaryota	GC:H	0.016508	909	0.806767	44423	0.016508	909	1.000000	1.239516	0.003190	175.648984
fc20.09 & fc20.03 & fc42 & Eukaryota	GC:H	0.016508	909	0.806767	44423	0.016508	909	1.000000	1.239516	0.003190	175.648984
fc34.11 & fc18.02 & fc30.01	l:S	0.016490	908	0.895084	49286	0.016490	908	1.000000	1.117214	0.001730	95.263898
fc12 & fc11.02 & fc70 & Eukaryota	GC:H	0.016490	908	0.806767	44423	0.016490	908	1.000000	1.239516	0.003186	175.455751
fc01.06 & fc01.01 & fc70.16	l:S	0.016454	906	0.895084	49286	0.016454	906	1.000000	1.117214	0.001726	95.054065
fc41 & fc20 & do:M & Eukaryota	GC:H	0.016436	905	0.806767	44423	0.016436	905	1.000000	1.239516	0.003176	174.876051
fc34.11 & fc36 & fc41.05	l:S	0.016436	905	0.895084	49286	0.016436	905	1.000000	1.117214	0.001724	94.949149
fc20 & lc:H & fc16 & Eukaryota	GC:H	0.016436	905	0.806767	44423	0.016436	905	1.000000	1.239516	0.003176	174.876051
fc77 & fc32.05	l:S	0.016399	903	0.895084	49286	0.016399	903	1.000000	1.117214	0.001721	94.739317
fc10.03 & fc77 & fc40.02	l:S	0.016399	903	0.895084	49286	0.016399	903	1.000000	1.117214	0.001721	94.739317
fc77.03 & fc32.05	l:S	0.016399	903	0.895084	49286	0.016399	903	1.000000	1.117214	0.001721	94.739317
fc10.03 & fc77.03 & fc40.02	l:S	0.016399	903	0.895084	49286	0.016399	903	1.000000	1.117214	0.001721	94.739317
fc70.16 & fc70.02 & Eukaryota	GC:H	0.016345	900	0.806767	44423	0.016345	900	1.000000	1.239516	0.003158	173.909885
fc32.01 & do:L & lc:U & Eukaryota	GC:H	0.016327	899	0.806767	44423	0.016327	899	1.000000	1.239516	0.003155	173.716652
fc11.02 & Pi:NC & lc:U & Eukaryota	GC:H	0.016290	897	0.806767	44423	0.016290	897	1.000000	1.239516	0.003148	173.330185
fc12 & fc11.02 & fc16 & Eukaryota	GC:H	0.016290	897	0.806767	44423	0.016290	897	1.000000	1.239516	0.003148	173.330185
fc16.17 & fc11 & Eukaryota	GC:H	0.016254	895	0.806767	44423	0.016254	895	1.000000	1.239516	0.003141	172.943719
fc16.21 & fc36	l:S	0.016200	892	0.895084	49286	0.016200	892	1.000000	1.117214	0.001700	93.585239
fc01.04 & fc30.01 & fc70.02	l:S	0.016181	891	0.895084	49286	0.016181	891	1.000000	1.117214	0.001698	93.480323
fc16.17 & fc20.03 & Eukaryota	GC:H	0.016181	891	0.806767	44423	0.016181	891	1.000000	1.239516	0.003127	172.170786
fc16.17 & fc70.16 & Eukaryota	GC:H	0.016163	890	0.806767	44423	0.016163	890	1.000000	1.239516	0.003123	171.977553
fc01.07 & fc01.06 & fc02	l:S	0.016145	889	0.895084	49286	0.016145	889	1.000000	1.117214	0.001694	93.270490
fc32.01 & fc16 & do:L & Eukaryota	GC:H	0.016145	889	0.806767	44423	0.016145	889	1.000000	1.239516	0.003120	171.784320
fc40 & fc70.03 & lc:0 & Eukaryota	GC:H	0.016127	888	0.806767	44423	0.016127	888	1.000000	1.239516	0.003116	171.591087
fc40.01 & fc10.03 & fc77	l:S	0.016091	886	0.895084	49286	0.016091	886	1.000000	1.117214	0.001688	92.955742
fc40.01 & fc10.03 & fc77.03	l:S	0.016091	886	0.895084	49286	0.016091	886	1.000000	1.117214	0.001688	92.955742
fc20 & do:L & all alpha & Eukaryota	GC:H	0.016036	883	0.806767	44423	0.016036	883	1.000000	1.239516	0.003099	170.624921
fc01.04 & fc14.07 & fc70.02	l:S	0.016000	881	0.895084	49286	0.016000	881	1.000000	1.117214	0.001679	92.431161
fc70.16 & fc42 & lc:U & Eukaryota	GC:H	0.015982	880	0.806767	44423	0.015982	880	1.000000	1.239516	0.003088	170.045221
fc36.25 & fc01.06	l:S	0.015964	879	0.895084	49286	0.015964	879	1.000000	1.117214	0.001675	92.221328
fc16.17 & fc40.02 & Eukaryota	GC:H	0.015945	878	0.806767	44423	0.015945	878	1.000000	1.239516	0.003081	169.658755
fc20.09 & lc:H & Eukaryota	GC:H	0.015855	873	0.806767	44423	0.015855	873	1.000000	1.239516	0.003064	168.692588
fc70.16 & fc42 & fc32 & Eukaryota	GC:H	0.015855	873	0.806767	44423	0.015855	873	1.000000	1.239516	0.003064	168.692588
Ribosomal protein	TM	0.015818	871	0.774131	42626	0.015818	871	1.000000	1.291770	0.003573	196.731508
Ribosomal protein	fc01.05	0.015818	871	0.868133	47802	0.015818	871	1.000000	1.151897	0.002086	114.856274
fc40.02 & fc01 & do:M & Eukaryota	GC:H	0.015818	871	0.806767	44423	0.015818	871	1.000000	1.239516	0.003057	168.306122
fc40 & fc70.03 & do:L & Eukaryota	GC:H	0.015800	870	0.806767	44423	0.015800	870	1.000000	1.239516	0.003053	168.112889
fc16.17 & fc02 & Eukaryota	GC:H	0.015782	869	0.806767	44423	0.015782	869	1.000000	1.239516	0.003050	167.919656
SignalP & TM & fc70 & Eukaryota	GC:H	0.015782	869	0.806767	44423	0.015782	869	1.000000	1.239516	0.003050	167.919656
fc32.07 & fc20.03 & Eukaryota	GC:H	0.015746	867	0.806767	44423	0.015746	867	1.000000	1.239516	0.003043	167.533189
fc30.05 & fc01.04 & fc70.02	l:S	0.015727	866	0.895084	49286	0.015727	866	1.000000	1.117214	0.001650	90.857418
fc12 & fc16.19 & Eukaryota	GC:H	0.015709	865	0.806767	44423	0.015709	865	1.000000	1.239516	0.003036	167.146723
fc77.03 & fc40.02 & fc70.02	l:S	0.015691	864	0.895084	49286	0.015691	864	1.000000	1.117214	0.001646	90.647585
fc77 & fc40.02 & fc70.02	l:S	0.015691	864	0.895084	49286	0.015691	864	1.000000	1.117214	0.001646	90.647585
fc20 & TP:Secretory & lc:U & Eukaryota	GC:H	0.015600	859	0.806767	44423	0.015600	859	1.000000	1.239516	0.003014	165.987324
c.37.1 & fc41.05	l:S	0.015582	858	0.895084	49286	0.015582	858	1.000000	1.117214	0.001635	90.018088
fc16.17 & Pi:NL & fc16 & Eukaryota	GC:H	0.015582	858	0.806767	44423	0.015582	858	1.000000	1.239516	0.003011	165.794090
fc14.04 & fc16.19 & fc14 & Eukaryota	GC:H	0.015564	857	0.806767	44423	0.015564	857	1.000000	1.239516	0.003007	165.600857
fc14.04 & fc16.19 & fc16 & Eukaryota	GC:H	0.015564	857	0.806767	44423	0.015564	857	1.000000	1.239516	0.003007	165.600857
fc12.04 & fc16.01 & Eukaryota	GC:H	0.015546	856	0.806767	44423	0.015546	856	1.000000	1.239516	0.003004	165.407624
fc14.04 & fc16.19 & fc70 & Eukaryota	GC:H	0.015528	855	0.806767	44423	0.015528	855	1.000000	1.239516	0.003000	165.214391
fc32.01 & fc16.01 & do:M & Eukaryota	GC:H	0.015382	847	0.806767	44423	0.015382	847	1.000000	1.239516	0.002972	163.668525
fc10.03 & do:L & fc70 & Eukaryota	GC:H	0.015364	846	0.806767	44423	0.015364	846	1.000000	1.239516	0.002969	163.475292
fc01.04 & fc16.17 & fc70 & Eukaryota	GC:H	0.015364	846	0.806767	44423	0.015364	846	1.000000	1.239516	0.002969	163.475292
fc16.17 & fc01.05 & Eukaryota	GC:H	0.015364	846	0.806767	44423	0.015364	846	1.000000	1.239516	0.002969	163.475292
SignalP & fc16 & lc:U & Eukaryota	GC:H	0.015346	845	0.806767	44423	0.015346	845	1.000000	1.239516	0.002965	163.282059
fc40 & Pi:NC & fc01 & Eukaryota	GC:H	0.015328	844	0.806767	44423	0.015328	844	1.000000	1.239516	0.002962	163.088826
fc32 & GC:H & do:L & fc70	Eukaryota	0.015328	844	0.413436	22765	0.015328	844	1.000000	2.418757	0.008991	495.060422
fc30 & do:L & lc:U & Eukaryota	GC:H	0.015328	844	0.806767	44423	0.015328	844	1.000000	1.239516	0.002962	163.088826
fc01.03 & fc70.03 & fc01 & Eukaryota	GC:H	0.015310	843	0.806767	44423	0.015310	843	1.000000	1.239516	0.002958	162.895592
fc01.03 & fc70.03 & fc70 & Eukaryota	GC:H	0.015310	843	0.806767	44423	0.015310	843	1.000000	1.239516	0.002958	162.895592
SignalP & fc01 & lc:U & Eukaryota	GC:H	0.015273	841	0.806767	44423	0.015273	841	1.000000	1.239516	0.002951	162.509126
fc70.02 & fc02 & Eukaryota	GC:H	0.015237	839	0.806767	44423	0.015237	839	1.000000	1.239516	0.002944	162.122659
fc16.03 & fc20.01 & Eukaryota	GC:H	0.015183	836	0.806767	44423	0.015183	836	1.000000	1.239516	0.002934	161.542960
fc01.06 & fc70.02 & fc16 & Eukaryota	GC:H	0.015183	836	0.806767	44423	0.015183	836	1.000000	1.239516	0.002934	161.542960
fc16.17 & fc20.09 & Eukaryota	GC:H	0.015164	835	0.806767	44423	0.015164	835	1.000000	1.239516	0.002930	161.349727
fc20.03 & fc42 & lc:U & Eukaryota	GC:H	0.015164	835	0.806767	44423	0.015164	835	1.000000	1.239516	0.002930	161.349727
fc40.02 & Pi:C & Eukaryota	GC:H	0.015164	835	0.806767	44423	0.015164	835	1.000000	1.239516	0.002930	161.349727
fc02 & fc32.01 & fc20 & Eukaryota	GC:H	0.015128	833	0.806767	44423	0.015128	833	1.000000	1.239516	0.002923	160.963260
fc42 & do:L & all alpha & Eukaryota	GC:H	0.015110	832	0.806767	44423	0.015110	832	1.000000	1.239516	0.002920	160.770027
fc02 & fc32.01 & fc70 & Eukaryota	GC:H	0.015037	828	0.806767	44423	0.015037	828	1.000000	1.239516	0.002906	159.997094
fc40.02 & fc20.03 & Eukaryota	GC:H	0.014983	825	0.806767	44423	0.014983	825	1.000000	1.239516	0.002895	159.417395
fc32.01 & fc20.03 & fc16 & Eukaryota	GC:H	0.014819	816	0.806767	44423	0.014819	816	1.000000	1.239516	0.002864	157.678296
fc32.05 & fc42 & Eukaryota	GC:H	0.014801	815	0.806767	44423	0.014801	815	1.000000	1.239516	0.002860	157.485063
fc32.01 & fc70.03 & do:M & Eukaryota	GC:H	0.014729	811	0.806767	44423	0.014729	811	1.000000	1.239516	0.002846	156.712130
fc32.01 & fc01 & do:L & Eukaryota	GC:H	0.014729	811	0.806767	44423	0.014729	811	1.000000	1.239516	0.002846	156.712130
fc16.17 & do:L & Eukaryota	GC:H	0.014656	807	0.806767	44423	0.014656	807	1.000000	1.239516	0.002832	155.939197
fc16.01 & fc32 & do:L & Eukaryota	GC:H	0.014547	801	0.806767	44423	0.014547	801	1.000000	1.239516	0.002811	154.779798
fc16.19 & coils & Eukaryota	GC:H	0.014529	800	0.806767	44423	0.014529	800	1.000000	1.239516	0.002807	154.586564
Pi:L & do:L & fc70 & Eukaryota	GC:H	0.014511	799	0.806767	44423	0.014511	799	1.000000	1.239516	0.002804	154.393331
fc32.05 & fc32.01 & Eukaryota	GC:H	0.014438	795	0.806767	44423	0.014438	795	1.000000	1.239516	0.002790	153.620398
fc30.01 & do:L & fc70 & Eukaryota	GC:H	0.014420	794	0.806767	44423	0.014420	794	1.000000	1.239516	0.002786	153.427165
fc70.16 & fc30 & Eukaryota	GC:H	0.014420	794	0.806767	44423	0.014420	794	1.000000	1.239516	0.002786	153.427165
fc70.16 & fc10 & Eukaryota	GC:H	0.014420	794	0.806767	44423	0.014420	794	1.000000	1.239516	0.002786	153.427165
fc02 & fc11.02 & Eukaryota	GC:H	0.014384	792	0.806767	44423	0.014384	792	1.000000	1.239516	0.002779	153.040699
coils & do:L & fc70 & Eukaryota	GC:H	0.014365	791	0.806767	44423	0.014365	791	1.000000	1.239516	0.002776	152.847466
fc43 & fc16.17 & Eukaryota	GC:H	0.014347	790	0.806767	44423	0.014347	790	1.000000	1.239516	0.002772	152.654232
fc32.01 & fc14 & do:L & Eukaryota	GC:H	0.014329	789	0.806767	44423	0.014329	789	1.000000	1.239516	0.002769	152.460999
Nuclear protein & fc41	Bacteria	0.014293	787	0.646895	35620	0.014293	787	1.000000	1.545845	0.005047	277.893340
fc02 & fc30 & Eukaryota	GC:H	0.014293	787	0.806767	44423	0.014293	787	1.000000	1.239516	0.002762	152.074533
fc16.19 & fc16.01 & do:L & Eukaryota	GC:H	0.014220	783	0.806767	44423	0.014220	783	1.000000	1.239516	0.002748	151.301600
coils & fc01 & lc:U & Eukaryota	GC:H	0.014166	780	0.806767	44423	0.014166	780	1.000000	1.239516	0.002737	150.721900
fc16.17 & all alpha & fc70 & Eukaryota	GC:H	0.014147	779	0.806767	44423	0.014147	779	1.000000	1.239516	0.002734	150.528667
fc32.05 & do:L & Eukaryota	GC:H	0.014129	778	0.806767	44423	0.014129	778	1.000000	1.239516	0.002730	150.335434
fc20.03 & fc42 & fc32 & Eukaryota	GC:H	0.014129	778	0.806767	44423	0.014129	778	1.000000	1.239516	0.002730	150.335434
fc32.07 & fc01.20 & Eukaryota	GC:H	0.014111	777	0.806767	44423	0.014111	777	1.000000	1.239516	0.002727	150.142201
fc16.17 & fc14.10 & Eukaryota	GC:H	0.014093	776	0.806767	44423	0.014093	776	1.000000	1.239516	0.002723	149.948968
fc70.16 & fc16.01 & fc32 & Eukaryota	GC:H	0.014075	775	0.806767	44423	0.014075	775	1.000000	1.239516	0.002720	149.755734
TP:Mitochondrion & fc70.03 & fc01 & Eukaryota	GC:H	0.014020	772	0.806767	44423	0.014020	772	1.000000	1.239516	0.002709	149.176035
fc16.01 & Pi:C & lc:U & Eukaryota	GC:H	0.014020	772	0.806767	44423	0.014020	772	1.000000	1.239516	0.002709	149.176035
fc02 & fc32.01 & fc16 & Eukaryota	GC:H	0.014002	771	0.806767	44423	0.014002	771	1.000000	1.239516	0.002706	148.982802
fc20.03 & TP:Secretory & Eukaryota	GC:H	0.013929	767	0.806767	44423	0.013929	767	1.000000	1.239516	0.002692	148.209869
fc02 & fc40 & fc14 & Eukaryota	GC:H	0.013929	767	0.806767	44423	0.013929	767	1.000000	1.239516	0.002692	148.209869
fc10.01 & do:L & Eukaryota	GC:H	0.013893	765	0.806767	44423	0.013893	765	1.000000	1.239516	0.002685	147.823402
fc32 & fc70.03 & do:L & Eukaryota	GC:H	0.013893	765	0.806767	44423	0.013893	765	1.000000	1.239516	0.002685	147.823402
fc02 & fc16.01 & fc32 & Eukaryota	GC:H	0.013893	765	0.806767	44423	0.013893	765	1.000000	1.239516	0.002685	147.823402
fc70.16 & fc16.01 & lc:U & Eukaryota	GC:H	0.013875	764	0.806767	44423	0.013875	764	1.000000	1.239516	0.002681	147.630169
fc34 & fc16.01 & do:L & Eukaryota	GC:H	0.013857	763	0.806767	44423	0.013857	763	1.000000	1.239516	0.002678	147.436936
SignalP & fc20 & fc70 & Eukaryota	GC:H	0.013857	763	0.806767	44423	0.013857	763	1.000000	1.239516	0.002678	147.436936
lc:H & Pi:L & fc70 & Eukaryota	GC:H	0.013857	763	0.806767	44423	0.013857	763	1.000000	1.239516	0.002678	147.436936
fc20.03 & fc16.01 & fc32 & Eukaryota	GC:H	0.013857	763	0.806767	44423	0.013857	763	1.000000	1.239516	0.002678	147.436936
fc32.01 & fc42 & do:L & Eukaryota	GC:H	0.013748	757	0.806767	44423	0.013748	757	1.000000	1.239516	0.002657	146.277537
fc34 & fc20.03 & fc42 & Eukaryota	GC:H	0.013748	757	0.806767	44423	0.013748	757	1.000000	1.239516	0.002657	146.277537
fc01.03 & fc16.01 & Eukaryota	GC:H	0.013730	756	0.806767	44423	0.013730	756	1.000000	1.239516	0.002653	146.084303
fc36 & fc41 & fc20.01 & Eukaryota	GC:H	0.013712	755	0.806767	44423	0.013712	755	1.000000	1.239516	0.002650	145.891070
coils & TM & Eukaryota	GC:H	0.013712	755	0.806767	44423	0.013712	755	1.000000	1.239516	0.002650	145.891070
fc02 & fc40 & fc20 & Eukaryota	GC:H	0.013693	754	0.806767	44423	0.013693	754	1.000000	1.239516	0.002646	145.697837
1 TMs & Pi:NC & Eukaryota	GC:H	0.013657	752	0.806767	44423	0.013657	752	1.000000	1.239516	0.002639	145.311371
Pi:C & do:L & fc70 & Eukaryota	GC:H	0.013603	749	0.806767	44423	0.013603	749	1.000000	1.239516	0.002628	144.731671
SignalP & fc20 & fc16 & Eukaryota	GC:H	0.013566	747	0.806767	44423	0.013566	747	1.000000	1.239516	0.002621	144.345205
fc70.16 & fc16.19 & fc20 & Eukaryota	GC:H	0.013548	746	0.806767	44423	0.013548	746	1.000000	1.239516	0.002618	144.151971
fc30.05 & fc32.05 & Eukaryota	GC:H	0.013548	746	0.806767	44423	0.013548	746	1.000000	1.239516	0.002618	144.151971
fc32.05 & all alpha & Eukaryota	GC:H	0.013548	746	0.806767	44423	0.013548	746	1.000000	1.239516	0.002618	144.151971
fc16.19 & fc20 & do:L & Eukaryota	GC:H	0.013530	745	0.806767	44423	0.013530	745	1.000000	1.239516	0.002614	143.958738
fc32.07 & do:M & Eukaryota	GC:H	0.013512	744	0.806767	44423	0.013512	744	1.000000	1.239516	0.002611	143.765505
TP:Mitochondrion & TM & Eukaryota	GC:H	0.013494	743	0.806767	44423	0.013494	743	1.000000	1.239516	0.002607	143.572272
fc70.02 & lc:0 & Eukaryota	GC:H	0.013457	741	0.806767	44423	0.013457	741	1.000000	1.239516	0.002600	143.185805
SignalP & fc32 & fc16 & Eukaryota	GC:H	0.013439	740	0.806767	44423	0.013439	740	1.000000	1.239516	0.002597	142.992572
fc16.17 & fc16.19 & fc34 & Eukaryota	GC:H	0.013385	737	0.806767	44423	0.013385	737	1.000000	1.239516	0.002586	142.412873
fc20.03 & Pi:L & Eukaryota	GC:H	0.013367	736	0.806767	44423	0.013367	736	1.000000	1.239516	0.002583	142.219639
fc16.19 & lc:0 & fc70 & Eukaryota	GC:H	0.013330	734	0.806767	44423	0.013330	734	1.000000	1.239516	0.002576	141.833173
fc20.01 & fc32 & do:L & Eukaryota	GC:H	0.013330	734	0.806767	44423	0.013330	734	1.000000	1.239516	0.002576	141.833173
fc14.07 & fc02 & Eukaryota	GC:H	0.013330	734	0.806767	44423	0.013330	734	1.000000	1.239516	0.002576	141.833173
SignalP & TM & fc16 & Eukaryota	GC:H	0.013221	728	0.806767	44423	0.013221	728	1.000000	1.239516	0.002555	140.673774
fc32 & GC:H & fc16 & do:L	Eukaryota	0.013203	727	0.413436	22765	0.013203	727	1.000000	2.418757	0.007744	426.432377
Hydrolase & fc14 & Eukaryota	GC:H	0.013203	727	0.806767	44423	0.013203	727	1.000000	1.239516	0.002551	140.480540
fc32.05 & fc16.01 & Eukaryota	GC:H	0.013185	726	0.806767	44423	0.013185	726	1.000000	1.239516	0.002548	140.287307
fc01.06 & fc40 & fc70 & Eukaryota	GC:H	0.013185	726	0.806767	44423	0.013185	726	1.000000	1.239516	0.002548	140.287307
fc20.09 & fc32 & do:L & Eukaryota	GC:H	0.013112	722	0.806767	44423	0.013112	722	1.000000	1.239516	0.002534	139.514374
fc32.07 & fc32.05 & Eukaryota	GC:H	0.013094	721	0.806767	44423	0.013094	721	1.000000	1.239516	0.002530	139.321141
fc70.02 & lc:H & Eukaryota	GC:H	0.013094	721	0.806767	44423	0.013094	721	1.000000	1.239516	0.002530	139.321141
fc34 & fc42 & do:L & Eukaryota	GC:H	0.013076	720	0.806767	44423	0.013076	720	1.000000	1.239516	0.002527	139.127908
1 TMs & do:L & Eukaryota	GC:H	0.013058	719	0.806767	44423	0.013058	719	1.000000	1.239516	0.002523	138.934675
fc20.01 & fc11.02 & Eukaryota	GC:H	0.013040	718	0.806767	44423	0.013040	718	1.000000	1.239516	0.002520	138.741442
fc01.04 & fc70.03 & do:M & Eukaryota	GC:H	0.013040	718	0.806767	44423	0.013040	718	1.000000	1.239516	0.002520	138.741442
fc36 & fc70.16 & fc32 & Eukaryota	GC:H	0.013040	718	0.806767	44423	0.013040	718	1.000000	1.239516	0.002520	138.741442
fc14.10 & fc20 & do:M & Eukaryota	GC:H	0.013003	716	0.806767	44423	0.013003	716	1.000000	1.239516	0.002513	138.354975
fc02 & do:L & lc:U & Eukaryota	GC:H	0.012931	712	0.806767	44423	0.012931	712	1.000000	1.239516	0.002499	137.582042
fc32.01 & fc20 & do:L & Eukaryota	GC:H	0.012858	708	0.806767	44423	0.012858	708	1.000000	1.239516	0.002485	136.809110
fc12 & do:L & fc70 & Eukaryota	GC:H	0.012822	706	0.806767	44423	0.012822	706	1.000000	1.239516	0.002478	136.422643
SignalP & fc32 & fc70 & Eukaryota	GC:H	0.012804	705	0.806767	44423	0.012804	705	1.000000	1.239516	0.002474	136.229410
fc16.03 & fc32 & lc:U & Eukaryota	GC:H	0.012749	702	0.806767	44423	0.012749	702	1.000000	1.239516	0.002464	135.649710
fc02 & fc40 & fc16.01 & Eukaryota	GC:H	0.012731	701	0.806767	44423	0.012731	701	1.000000	1.239516	0.002460	135.456477
fc42 & fc32 & lc:0 & Eukaryota	GC:H	0.012713	700	0.806767	44423	0.012713	700	1.000000	1.239516	0.002457	135.263244
fc16.01 & do:L & all alpha & Eukaryota	GC:H	0.012695	699	0.806767	44423	0.012695	699	1.000000	1.239516	0.002453	135.070011
fc11 & fc70.03 & all alpha & Eukaryota	GC:H	0.012658	697	0.806767	44423	0.012658	697	1.000000	1.239516	0.002446	134.683544
fc16.03 & fc42 & fc32 & Eukaryota	GC:H	0.012658	697	0.806767	44423	0.012658	697	1.000000	1.239516	0.002446	134.683544
Pi:L & fc16 & do:L & Eukaryota	GC:H	0.012622	695	0.806767	44423	0.012622	695	1.000000	1.239516	0.002439	134.297078
fc43 & do:L & fc70 & Eukaryota	GC:H	0.012586	693	0.806767	44423	0.012586	693	1.000000	1.239516	0.002432	133.910611
fc02 & fc16.01 & lc:U & Eukaryota	GC:H	0.012586	693	0.806767	44423	0.012586	693	1.000000	1.239516	0.002432	133.910611
fc30.01 & fc02 & Eukaryota	GC:H	0.012567	692	0.806767	44423	0.012567	692	1.000000	1.239516	0.002428	133.717378
fc70.02 & SignalP & Eukaryota	GC:H	0.012567	692	0.806767	44423	0.012567	692	1.000000	1.239516	0.002428	133.717378
fc20.01 & fc42 & do:M & Eukaryota	GC:H	0.012549	691	0.806767	44423	0.012549	691	1.000000	1.239516	0.002425	133.524145
DNA-binding & Nuclear protein & fc11	Bacteria	0.012531	690	0.646895	35620	0.012531	690	1.000000	1.545845	0.004425	243.642192
TM & Pi:L & fc70 & Eukaryota	GC:H	0.012495	688	0.806767	44423	0.012495	688	1.000000	1.239516	0.002414	132.944445
DNA-binding & Nuclear protein & fc11.02	Bacteria	0.012386	682	0.646895	35620	0.012386	682	1.000000	1.545845	0.004373	240.817355
SignalP & do:M & fc70 & Eukaryota	GC:H	0.012368	681	0.806767	44423	0.012368	681	1.000000	1.239516	0.002390	131.591813
fc20.03 & fc10 & Eukaryota	GC:H	0.012349	680	0.806767	44423	0.012349	680	1.000000	1.239516	0.002386	131.398580
fc43 & fc02 & Eukaryota	GC:H	0.012349	680	0.806767	44423	0.012349	680	1.000000	1.239516	0.002386	131.398580
fc16.19 & Pi:C & Eukaryota	GC:H	0.012313	678	0.806767	44423	0.012313	678	1.000000	1.239516	0.002379	131.012113
fc01.03 & fc16.19 & Eukaryota	GC:H	0.012313	678	0.806767	44423	0.012313	678	1.000000	1.239516	0.002379	131.012113
fc01.03 & fc16.03 & Eukaryota	GC:H	0.012295	677	0.806767	44423	0.012295	677	1.000000	1.239516	0.002376	130.818880
fc01.06 & fc40 & fc16 & Eukaryota	GC:H	0.012277	676	0.806767	44423	0.012277	676	1.000000	1.239516	0.002372	130.625647
fc32.05 & fc41 & Eukaryota	GC:H	0.012277	676	0.806767	44423	0.012277	676	1.000000	1.239516	0.002372	130.625647
ATP-binding & do:M & Eukaryota	GC:H	0.012259	675	0.806767	44423	0.012259	675	1.000000	1.239516	0.002369	130.432414
fc16.17 & fc20.01 & fc16.01 & Eukaryota	GC:H	0.012241	674	0.806767	44423	0.012241	674	1.000000	1.239516	0.002365	130.239181
fc10 & fc01 & do:L & Eukaryota	GC:H	0.012241	674	0.806767	44423	0.012241	674	1.000000	1.239516	0.002365	130.239181
fc75 & fc02 & Eukaryota	GC:H	0.012222	673	0.806767	44423	0.012222	673	1.000000	1.239516	0.002362	130.045947
fc75.03 & fc02 & Eukaryota	GC:H	0.012222	673	0.806767	44423	0.012222	673	1.000000	1.239516	0.002362	130.045947
fc75 & fc70.16 & Eukaryota	GC:H	0.012186	671	0.806767	44423	0.012186	671	1.000000	1.239516	0.002355	129.659481
fc75.03 & fc70.16 & Eukaryota	GC:H	0.012186	671	0.806767	44423	0.012186	671	1.000000	1.239516	0.002355	129.659481
fc14.10 & do:L & lc:U & Eukaryota	GC:H	0.012150	669	0.806767	44423	0.012150	669	1.000000	1.239516	0.002348	129.273015
fc36.25 & fc02 & Eukaryota	GC:H	0.012132	668	0.806767	44423	0.012132	668	1.000000	1.239516	0.002344	129.079781
TP:Mitochondrion & fc20.01 & Eukaryota	GC:H	0.012132	668	0.806767	44423	0.012132	668	1.000000	1.239516	0.002344	129.079781
fc10 & fc70.03 & do:L & Eukaryota	GC:H	0.012113	667	0.806767	44423	0.012113	667	1.000000	1.239516	0.002341	128.886548
IPR001810	GC:H	0.012095	666	0.806767	44423	0.012095	666	1.000000	1.239516	0.002337	128.693315
fc20.03 & fc11 & Eukaryota	GC:H	0.012059	664	0.806767	44423	0.012059	664	1.000000	1.239516	0.002330	128.306849
fc34 & fc32 & do:L & Eukaryota	GC:H	0.012041	663	0.806767	44423	0.012041	663	1.000000	1.239516	0.002327	128.113615
PF00646	GC:H	0.012041	663	0.806767	44423	0.012041	663	1.000000	1.239516	0.002327	128.113615
Pi:C & fc16 & do:L & Eukaryota	GC:H	0.012041	663	0.806767	44423	0.012041	663	1.000000	1.239516	0.002327	128.113615
lc:H & Pi:L & fc16 & Eukaryota	GC:H	0.012004	661	0.806767	44423	0.012004	661	1.000000	1.239516	0.002320	127.727149
fc70.16 & fc16.19 & fc16.01 & Eukaryota	GC:H	0.011968	659	0.806767	44423	0.011968	659	1.000000	1.239516	0.002313	127.340682
fc16.17 & fc16.03 & Eukaryota	GC:H	0.011950	658	0.806767	44423	0.011950	658	1.000000	1.239516	0.002309	127.147449
fc01.06 & fc42 & lc:U & Eukaryota	GC:H	0.011914	656	0.806767	44423	0.011914	656	1.000000	1.239516	0.002302	126.760983
fc20.01 & Pi:C & fc70 & Eukaryota	GC:H	0.011786	649	0.806767	44423	0.011786	649	1.000000	1.239516	0.002278	125.408350
fc70.16 & fc42 & do:M & Eukaryota	GC:H	0.011768	648	0.806767	44423	0.011768	648	1.000000	1.239516	0.002274	125.215117
Nuclear protein & lc:H	Bacteria	0.011768	648	0.646895	35620	0.011768	648	1.000000	1.545845	0.004155	228.811797
fc01.03 & fc14 & fc70 & Eukaryota	GC:H	0.011750	647	0.806767	44423	0.011750	647	1.000000	1.239516	0.002271	125.021884
fc01.03 & fc20 & Eukaryota	GC:H	0.011696	644	0.806767	44423	0.011696	644	1.000000	1.239516	0.002260	124.442184
fc02 & fc32.01 & lc:U & Eukaryota	GC:H	0.011696	644	0.806767	44423	0.011696	644	1.000000	1.239516	0.002260	124.442184
fc36 & fc70.16 & lc:U & Eukaryota	GC:H	0.011678	643	0.806767	44423	0.011678	643	1.000000	1.239516	0.002256	124.248951
GC:H & do:L & all alpha & fc70	Eukaryota	0.011678	643	0.413436	22765	0.011678	643	1.000000	2.418757	0.006850	377.160961
fc12 & fc70.16 & Eukaryota	GC:H	0.011678	643	0.806767	44423	0.011678	643	1.000000	1.239516	0.002256	124.248951
fc02.01 & fc02 & Eukaryota	GC:H	0.011678	643	0.806767	44423	0.011678	643	1.000000	1.239516	0.002256	124.248951
fc32.01 & fc16.01 & do:L & Eukaryota	GC:H	0.011641	641	0.806767	44423	0.011641	641	1.000000	1.239516	0.002249	123.862485
fc01.03 & fc40 & Eukaryota	GC:H	0.011641	641	0.806767	44423	0.011641	641	1.000000	1.239516	0.002249	123.862485
Nuclear protein & fc41.05	Bacteria	0.011641	641	0.646895	35620	0.011641	641	1.000000	1.545845	0.004111	226.340065
Transcription regulation & Nuclear protein	Bacteria	0.011641	641	0.646895	35620	0.011641	641	1.000000	1.545845	0.004111	226.340065
fc16.21 & fc32 & Eukaryota	GC:H	0.011587	638	0.806767	44423	0.011587	638	1.000000	1.239516	0.002239	123.282785
fc32.01 & Pi:NC & lc:U & Eukaryota	GC:H	0.011587	638	0.806767	44423	0.011587	638	1.000000	1.239516	0.002239	123.282785
fc32 & Pi:NC & do:L & Eukaryota	GC:H	0.011569	637	0.806767	44423	0.011569	637	1.000000	1.239516	0.002235	123.089552
TP:Mitochondrion & fc01 & do:M & Eukaryota	GC:H	0.011550	636	0.806767	44423	0.011550	636	1.000000	1.239516	0.002232	122.896319
fc70.16 & fc16.19 & fc42 & Eukaryota	GC:H	0.011550	636	0.806767	44423	0.011550	636	1.000000	1.239516	0.002232	122.896319
fc02.45 & fc02 & Eukaryota	GC:H	0.011496	633	0.806767	44423	0.011496	633	1.000000	1.239516	0.002221	122.316619
Pi:C & lc:0 & fc70 & Eukaryota	GC:H	0.011478	632	0.806767	44423	0.011478	632	1.000000	1.239516	0.002218	122.123386
do:0 & fc70 & Eukaryota	GC:H	0.011478	632	0.806767	44423	0.011478	632	1.000000	1.239516	0.002218	122.123386
coils & lc:0 & Eukaryota	GC:H	0.011478	632	0.806767	44423	0.011478	632	1.000000	1.239516	0.002218	122.123386
fc16.17 & TM & Eukaryota	GC:H	0.011460	631	0.806767	44423	0.011460	631	1.000000	1.239516	0.002214	121.930153
fc34.11 & fc20.03 & Eukaryota	GC:H	0.011423	629	0.806767	44423	0.011423	629	1.000000	1.239516	0.002207	121.543686
fc02 & fc32.01 & fc70.03 & Eukaryota	GC:H	0.011405	628	0.806767	44423	0.011405	628	1.000000	1.239516	0.002204	121.350453
fc14.10 & fc20.01 & lc:U & Eukaryota	GC:H	0.011387	627	0.806767	44423	0.011387	627	1.000000	1.239516	0.002200	121.157220
fc70.16 & fc20 & all alpha & Eukaryota	GC:H	0.011387	627	0.806767	44423	0.011387	627	1.000000	1.239516	0.002200	121.157220
fc01.03 & fc41 & Eukaryota	GC:H	0.011387	627	0.806767	44423	0.011387	627	1.000000	1.239516	0.002200	121.157220
fc32 & Pi:C & lc:U & Eukaryota	GC:H	0.011387	627	0.806767	44423	0.011387	627	1.000000	1.239516	0.002200	121.157220
Hydrolase & fc01 & lc:U & Eukaryota	GC:H	0.011387	627	0.806767	44423	0.011387	627	1.000000	1.239516	0.002200	121.157220
TP:Mitochondrion & fc32 & fc70 & Eukaryota	GC:H	0.011351	625	0.806767	44423	0.011351	625	1.000000	1.239516	0.002193	120.770754
fc43 & fc70.16 & Eukaryota	GC:H	0.011332	624	0.806767	44423	0.011332	624	1.000000	1.239516	0.002190	120.577520
fc12 & fc16.03 & lc:U & Eukaryota	GC:H	0.011260	620	0.806767	44423	0.011260	620	1.000000	1.239516	0.002176	119.804587
fc36 & fc02 & fc32 & Eukaryota	GC:H	0.011260	620	0.806767	44423	0.011260	620	1.000000	1.239516	0.002176	119.804587
fc02.01 & fc01 & Eukaryota	GC:H	0.011242	619	0.806767	44423	0.011242	619	1.000000	1.239516	0.002172	119.611354
Hydrolase & fc70 & lc:U & Eukaryota	GC:H	0.011224	618	0.806767	44423	0.011224	618	1.000000	1.239516	0.002169	119.418121
Signal & fc70 & Eukaryota	GC:H	0.011205	617	0.806767	44423	0.011205	617	1.000000	1.239516	0.002165	119.224888
GC:H & Pi:C & do:L & fc70	Eukaryota	0.011169	615	0.413436	22765	0.011169	615	1.000000	2.418757	0.006551	360.737156
fc16.01 & TP:Secretory & Eukaryota	GC:H	0.011169	615	0.806767	44423	0.011169	615	1.000000	1.239516	0.002158	118.838421
fc02 & fc34 & fc16.01 & Eukaryota	GC:H	0.011151	614	0.806767	44423	0.011151	614	1.000000	1.239516	0.002155	118.645188
fc02 & fc40 & lc:U & Eukaryota	GC:H	0.011133	613	0.806767	44423	0.011133	613	1.000000	1.239516	0.002151	118.451955
GC:H & TP:Secretory & fc16	Eukaryota	0.011133	613	0.413436	22765	0.011133	613	1.000000	2.418757	0.006530	359.564027
fc70.16 & fc16.19 & fc32 & Eukaryota	GC:H	0.011078	610	0.806767	44423	0.011078	610	1.000000	1.239516	0.002141	117.872255
fc02 & fc20 & all alpha & Eukaryota	GC:H	0.011078	610	0.806767	44423	0.011078	610	1.000000	1.239516	0.002141	117.872255
SignalP & fc20 & lc:U & Eukaryota	GC:H	0.011060	609	0.806767	44423	0.011060	609	1.000000	1.239516	0.002137	117.679022
SignalP & fc42 & fc70 & Eukaryota	GC:H	0.011060	609	0.806767	44423	0.011060	609	1.000000	1.239516	0.002137	117.679022
SignalP & TM & fc01 & Eukaryota	GC:H	0.011042	608	0.806767	44423	0.011042	608	1.000000	1.239516	0.002134	117.485789
fc20 & TP:Secretory & fc01 & Eukaryota	GC:H	0.011024	607	0.806767	44423	0.011024	607	1.000000	1.239516	0.002130	117.292556
fc02.45 & fc70 & Eukaryota	GC:H	0.011024	607	0.806767	44423	0.011024	607	1.000000	1.239516	0.002130	117.292556
fc70.16 & fc34 & fc16.01 & Eukaryota	GC:H	0.011006	606	0.806767	44423	0.011006	606	1.000000	1.239516	0.002127	117.099323
fc36 & fc32.05 & Eukaryota	GC:H	0.011006	606	0.806767	44423	0.011006	606	1.000000	1.239516	0.002127	117.099323
fc16.19 & fc32 & do:L & Eukaryota	GC:H	0.011006	606	0.806767	44423	0.011006	606	1.000000	1.239516	0.002127	117.099323
fc20.03 & lc:H & Eukaryota	GC:H	0.010969	604	0.806767	44423	0.010969	604	1.000000	1.239516	0.002120	116.712856
fc01.06 & fc16.19 & Eukaryota	GC:H	0.010969	604	0.806767	44423	0.010969	604	1.000000	1.239516	0.002120	116.712856
fc02 & fc32.01 & fc16.01 & Eukaryota	GC:H	0.010969	604	0.806767	44423	0.010969	604	1.000000	1.239516	0.002120	116.712856
fc70.16 & fc34 & fc42 & Eukaryota	GC:H	0.010915	601	0.806767	44423	0.010915	601	1.000000	1.239516	0.002109	116.133157
TP:Mitochondrion & Pi:NC & lc:U & Eukaryota	GC:H	0.010915	601	0.806767	44423	0.010915	601	1.000000	1.239516	0.002109	116.133157
fc02 & fc42 & do:M & Eukaryota	GC:H	0.010897	600	0.806767	44423	0.010897	600	1.000000	1.239516	0.002106	115.939923
Nuclear protein & fc10 & fc40	Bacteria	0.010878	599	0.646895	35620	0.010878	599	1.000000	1.545845	0.003841	211.509671
fc32.01 & fc70.03 & do:L & Eukaryota	GC:H	0.010860	598	0.806767	44423	0.010860	598	1.000000	1.239516	0.002099	115.553457
fc16.19 & TP:Mitochondrion & Eukaryota	GC:H	0.010842	597	0.806767	44423	0.010842	597	1.000000	1.239516	0.002095	115.360224
fc02.45 & fc16 & Eukaryota	GC:H	0.010842	597	0.806767	44423	0.010842	597	1.000000	1.239516	0.002095	115.360224
fc32.05 & fc16.19 & Eukaryota	GC:H	0.010842	597	0.806767	44423	0.010842	597	1.000000	1.239516	0.002095	115.360224
fc01.06 & fc41 & fc40 & Eukaryota	GC:H	0.010824	596	0.806767	44423	0.010824	596	1.000000	1.239516	0.002092	115.166991
fc16.17 & fc16.19 & fc20 & Eukaryota	GC:H	0.010824	596	0.806767	44423	0.010824	596	1.000000	1.239516	0.002092	115.166991
fc32 & GC:H & fc01 & do:L	Eukaryota	0.010824	596	0.413436	22765	0.010824	596	1.000000	2.418757	0.006349	349.592430
fc01.06 & fc16.17 & Eukaryota	GC:H	0.010788	594	0.806767	44423	0.010788	594	1.000000	1.239516	0.002085	114.780524
c.37.1 & GC:H	Eukaryota	0.010769	593	0.413436	22765	0.010769	593	1.000000	2.418757	0.006317	347.832737
IPR001611	GC:H	0.010769	593	0.806767	44423	0.010769	593	1.000000	1.239516	0.002081	114.587291
fc16.19 & fc70.03 & lc:0 & Eukaryota	GC:H	0.010733	591	0.806767	44423	0.010733	591	1.000000	1.239516	0.002074	114.200825
fc20 & lc:H & all alpha & Eukaryota	GC:H	0.010715	590	0.806767	44423	0.010715	590	1.000000	1.239516	0.002070	114.007591
fc36.25 & fc01.06 & Eukaryota	GC:H	0.010715	590	0.806767	44423	0.010715	590	1.000000	1.239516	0.002070	114.007591
fc14.07 & TM & Eukaryota	GC:H	0.010715	590	0.806767	44423	0.010715	590	1.000000	1.239516	0.002070	114.007591
fc16.17 & GC:H & lc:U	Eukaryota	0.010679	588	0.413436	22765	0.010679	588	1.000000	2.418757	0.006264	344.899915
fc02.01 & fc01.05 & Eukaryota	GC:H	0.010679	588	0.806767	44423	0.010679	588	1.000000	1.239516	0.002063	113.621125
fc32.07 & do:L & Eukaryota	GC:H	0.010679	588	0.806767	44423	0.010679	588	1.000000	1.239516	0.002063	113.621125
fc70.16 & fc16.01 & do:M & Eukaryota	GC:H	0.010570	582	0.806767	44423	0.010570	582	1.000000	1.239516	0.002042	112.461726
fc10 & fc32 & do:L & Eukaryota	GC:H	0.010570	582	0.806767	44423	0.010570	582	1.000000	1.239516	0.002042	112.461726
fc32.07 & fc70.02 & Eukaryota	GC:H	0.010552	581	0.806767	44423	0.010552	581	1.000000	1.239516	0.002039	112.268492
fc16.03 & GC:H & do:L	Eukaryota	0.010552	581	0.413436	22765	0.010552	581	1.000000	2.418757	0.006189	340.793963
fc02.13 & GC:H & fc70	Eukaryota	0.010497	578	0.413436	22765	0.010497	578	1.000000	2.418757	0.006157	339.034270
PF00560	GC:H	0.010497	578	0.806767	44423	0.010497	578	1.000000	1.239516	0.002028	111.688793
fc20 & TM & Pi:L & Eukaryota	GC:H	0.010479	577	0.806767	44423	0.010479	577	1.000000	1.239516	0.002025	111.495560
fc20.01 & Pi:C & fc16 & Eukaryota	GC:H	0.010479	577	0.806767	44423	0.010479	577	1.000000	1.239516	0.002025	111.495560
fc02 & fc32 & do:L & Eukaryota	GC:H	0.010479	577	0.806767	44423	0.010479	577	1.000000	1.239516	0.002025	111.495560
fc20.09 & SignalP & Eukaryota	GC:H	0.010461	576	0.806767	44423	0.010461	576	1.000000	1.239516	0.002021	111.302326
fc02.11 & fc32 & Eukaryota	GC:H	0.010424	574	0.806767	44423	0.010424	574	1.000000	1.239516	0.002014	110.915860
fc70.02 & fc32 & do:L & Eukaryota	GC:H	0.010424	574	0.806767	44423	0.010424	574	1.000000	1.239516	0.002014	110.915860
fc02 & fc20.01 & fc40 & Eukaryota	GC:H	0.010424	574	0.806767	44423	0.010424	574	1.000000	1.239516	0.002014	110.915860
fc02 & fc16 & all alpha & Eukaryota	GC:H	0.010406	573	0.806767	44423	0.010406	573	1.000000	1.239516	0.002011	110.722627
fc16.21 & Pi:NL & fc16 & Eukaryota	GC:H	0.010406	573	0.806767	44423	0.010406	573	1.000000	1.239516	0.002011	110.722627
fc20.01 & TP:Secretory & lc:U & Eukaryota	GC:H	0.010370	571	0.806767	44423	0.010370	571	1.000000	1.239516	0.002004	110.336160
fc70.16 & fc32 & do:L & Eukaryota	GC:H	0.010370	571	0.806767	44423	0.010370	571	1.000000	1.239516	0.002004	110.336160
ATP-binding & fc16.03 & Eukaryota	GC:H	0.010352	570	0.806767	44423	0.010352	570	1.000000	1.239516	0.002000	110.142927
fc32.07 & fc70.16 & Eukaryota	GC:H	0.010352	570	0.806767	44423	0.010352	570	1.000000	1.239516	0.002000	110.142927
fc32.01 & fc20.03 & fc16.01 & Eukaryota	GC:H	0.010352	570	0.806767	44423	0.010352	570	1.000000	1.239516	0.002000	110.142927
fc01.03 & fc41.05 & Eukaryota	GC:H	0.010334	569	0.806767	44423	0.010334	569	1.000000	1.239516	0.001997	109.949694
fc02 & fc34 & fc42 & Eukaryota	GC:H	0.010334	569	0.806767	44423	0.010334	569	1.000000	1.239516	0.001997	109.949694
fc70.03 & do:L & all alpha & Eukaryota	GC:H	0.010334	569	0.806767	44423	0.010334	569	1.000000	1.239516	0.001997	109.949694
fc32 & do:M & lc:0 & Eukaryota	GC:H	0.010315	568	0.806767	44423	0.010315	568	1.000000	1.239516	0.001993	109.756461
fc20.03 & fc32 & do:L & Eukaryota	GC:H	0.010315	568	0.806767	44423	0.010315	568	1.000000	1.239516	0.001993	109.756461
fc20.01 & lc:H & fc16 & Eukaryota	GC:H	0.010315	568	0.806767	44423	0.010315	568	1.000000	1.239516	0.001993	109.756461
fc02 & TM & Eukaryota	GC:H	0.010315	568	0.806767	44423	0.010315	568	1.000000	1.239516	0.001993	109.756461
fc36 & fc02 & lc:U & Eukaryota	GC:H	0.010297	567	0.806767	44423	0.010297	567	1.000000	1.239516	0.001990	109.563228
fc01.03 & GC:H & fc16	Eukaryota	0.010279	566	0.413436	22765	0.010279	566	1.000000	2.418757	0.006029	331.995496
fc36 & fc32 & do:L & Eukaryota	GC:H	0.010261	565	0.806767	44423	0.010261	565	1.000000	1.239516	0.001983	109.176761
fc14 & Pi:C & do:L & Eukaryota	GC:H	0.010261	565	0.806767	44423	0.010261	565	1.000000	1.239516	0.001983	109.176761
fc32.07 & fc42 & Eukaryota	GC:H	0.010261	565	0.806767	44423	0.010261	565	1.000000	1.239516	0.001983	109.176761
fc16.21 & fc20 & lc:U & Eukaryota	GC:H	0.010243	564	0.806767	44423	0.010243	564	1.000000	1.239516	0.001979	108.983528
fc02.13 & fc70 & Eukaryota	GC:H	0.010225	563	0.806767	44423	0.010225	563	1.000000	1.239516	0.001976	108.790295
fc01.06 & fc40.02 & Eukaryota	GC:H	0.010188	561	0.806767	44423	0.010188	561	1.000000	1.239516	0.001969	108.403828
fc36 & fc02 & fc34 & Eukaryota	GC:H	0.010170	560	0.806767	44423	0.010170	560	1.000000	1.239516	0.001965	108.210595
fc43 & fc20.03 & Eukaryota	GC:H	0.010170	560	0.806767	44423	0.010170	560	1.000000	1.239516	0.001965	108.210595
fc20 & Pi:C & fc01 & Eukaryota	GC:H	0.010098	556	0.806767	44423	0.010098	556	1.000000	1.239516	0.001951	107.437662
GC:H & Pi:C & fc01 & do:L	Eukaryota	0.010098	556	0.413436	22765	0.010098	556	1.000000	2.418757	0.005923	326.129851
fc02 & TP:Mitochondrion & fc70 & Eukaryota	GC:H	0.010098	556	0.806767	44423	0.010098	556	1.000000	1.239516	0.001951	107.437662
fc01.07 & do:M & Eukaryota	GC:H	0.010098	556	0.806767	44423	0.010098	556	1.000000	1.239516	0.001951	107.437662
fc16.19 & fc20.09 & do:L & Eukaryota	GC:H	0.010098	556	0.806767	44423	0.010098	556	1.000000	1.239516	0.001951	107.437662
fc20.03 & TP:Mitochondrion & Eukaryota	GC:H	0.009989	550	0.806767	44423	0.009989	550	1.000000	1.239516	0.001930	106.278263
Hydrolase & fc32 & Eukaryota	GC:H	0.009970	549	0.806767	44423	0.009970	549	1.000000	1.239516	0.001927	106.085030
fc16.19 & lc:H & fc16 & Eukaryota	GC:H	0.009934	547	0.806767	44423	0.009934	547	1.000000	1.239516	0.001920	105.698563
fc20.03 & GC:H & TP:Secretory	Eukaryota	0.009916	546	0.413436	22765	0.009916	546	1.000000	2.418757	0.005816	320.264206
fc02 & fc14 & all alpha & Eukaryota	GC:H	0.009916	546	0.806767	44423	0.009916	546	1.000000	1.239516	0.001916	105.505330
GC:H & Pi:C & fc16 & do:L	Eukaryota	0.009916	546	0.413436	22765	0.009916	546	1.000000	2.418757	0.005816	320.264206
IPR001841	GC:H	0.009898	545	0.806767	44423	0.009898	545	1.000000	1.239516	0.001913	105.312097
IPR001841	Bacteria	0.009898	545	0.646895	35620	0.009898	545	1.000000	1.545845	0.003495	192.442021
fc32.01 & fc20.03 & fc70.03 & Eukaryota	GC:H	0.009898	545	0.806767	44423	0.009898	545	1.000000	1.239516	0.001913	105.312097
fc02.01 & fc70 & Eukaryota	GC:H	0.009898	545	0.806767	44423	0.009898	545	1.000000	1.239516	0.001913	105.312097
ATP-binding & do:L & Eukaryota	GC:H	0.009880	544	0.806767	44423	0.009880	544	1.000000	1.239516	0.001909	105.118864
Pi:C & fc16 & lc:0 & Eukaryota	GC:H	0.009843	542	0.806767	44423	0.009843	542	1.000000	1.239516	0.001902	104.732397
12 TMs	fc70.03	0.009825	541	0.798540	43970	0.009825	541	1.000000	1.252286	0.001979	108.989939
fc16.17 & fc01.05 & GC:H	Eukaryota	0.009825	541	0.413436	22765	0.009825	541	1.000000	2.418757	0.005763	317.331384
fc01.20 & fc42 & lc:U & Eukaryota	GC:H	0.009807	540	0.806767	44423	0.009807	540	1.000000	1.239516	0.001895	104.345931
fc16.21 & fc20.01 & lc:U & Eukaryota	GC:H	0.009789	539	0.806767	44423	0.009789	539	1.000000	1.239516	0.001892	104.152698
SignalP & Pi:NC & lc:U & Eukaryota	GC:H	0.009771	538	0.806767	44423	0.009771	538	1.000000	1.239516	0.001888	103.959465
fc32.01 & fc16.03 & lc:U & Eukaryota	GC:H	0.009771	538	0.806767	44423	0.009771	538	1.000000	1.239516	0.001888	103.959465
fc16.19 & fc20.01 & do:L & Eukaryota	GC:H	0.009771	538	0.806767	44423	0.009771	538	1.000000	1.239516	0.001888	103.959465
fc02 & fc16.01 & do:M & Eukaryota	GC:H	0.009752	537	0.806767	44423	0.009752	537	1.000000	1.239516	0.001885	103.766231
fc70.16 & fc16.19 & fc20.01 & Eukaryota	GC:H	0.009734	536	0.806767	44423	0.009734	536	1.000000	1.239516	0.001881	103.572998
fc32.01 & fc20.03 & fc42 & Eukaryota	GC:H	0.009734	536	0.806767	44423	0.009734	536	1.000000	1.239516	0.001881	103.572998
Hydrolase & fc70.03 & Eukaryota	GC:H	0.009680	533	0.806767	44423	0.009680	533	1.000000	1.239516	0.001870	102.993299
fc02.13 & GC:H & fc16	Eukaryota	0.009680	533	0.413436	22765	0.009680	533	1.000000	2.418757	0.005678	312.638868
fc32.01 & GC:H & do:L & fc70	Eukaryota	0.009680	533	0.413436	22765	0.009680	533	1.000000	2.418757	0.005678	312.638868
TM & lc:H & do:L & Eukaryota	GC:H	0.009662	532	0.806767	44423	0.009662	532	1.000000	1.239516	0.001867	102.800065
fc01.03 & do:L & Eukaryota	GC:H	0.009643	531	0.806767	44423	0.009643	531	1.000000	1.239516	0.001863	102.606832
fc01.06 & fc41.05 & fc40 & Eukaryota	GC:H	0.009625	530	0.806767	44423	0.009625	530	1.000000	1.239516	0.001860	102.413599
fc01.04 & Pi:C & Eukaryota	GC:H	0.009607	529	0.806767	44423	0.009607	529	1.000000	1.239516	0.001856	102.220366
fc14.10 & fc20.03 & lc:U & Eukaryota	GC:H	0.009607	529	0.806767	44423	0.009607	529	1.000000	1.239516	0.001856	102.220366
fc01.03 & fc42 & Eukaryota	GC:H	0.009607	529	0.806767	44423	0.009607	529	1.000000	1.239516	0.001856	102.220366
fc32 & TM & do:L & Eukaryota	GC:H	0.009607	529	0.806767	44423	0.009607	529	1.000000	1.239516	0.001856	102.220366
fc32.05 & fc11 & Eukaryota	GC:H	0.009607	529	0.806767	44423	0.009607	529	1.000000	1.239516	0.001856	102.220366
do:0 & fc16 & Eukaryota	GC:H	0.009607	529	0.806767	44423	0.009607	529	1.000000	1.239516	0.001856	102.220366
GC:H & fc16 & do:L & all alpha	Eukaryota	0.009607	529	0.413436	22765	0.009607	529	1.000000	2.418757	0.005635	310.292610
GC:H & TM & lc:H & do:L	Eukaryota	0.009589	528	0.413436	22765	0.009589	528	1.000000	2.418757	0.005625	309.706046
fc32.01 & fc20.03 & fc14 & Eukaryota	GC:H	0.009571	527	0.806767	44423	0.009571	527	1.000000	1.239516	0.001849	101.833899
fc20 & TM & lc:H & Eukaryota	GC:H	0.009571	527	0.806767	44423	0.009571	527	1.000000	1.239516	0.001849	101.833899
fc01.06 & fc41 & fc20 & Eukaryota	GC:H	0.009553	526	0.806767	44423	0.009553	526	1.000000	1.239516	0.001846	101.640666
fc02.01 & fc70.03 & Eukaryota	GC:H	0.009553	526	0.806767	44423	0.009553	526	1.000000	1.239516	0.001846	101.640666
3D-structure & fc42 & Eukaryota	GC:H	0.009462	521	0.806767	44423	0.009462	521	1.000000	1.239516	0.001828	100.674500
fc16.17 & fc02 & GC:H	Eukaryota	0.009426	519	0.413436	22765	0.009426	519	1.000000	2.418757	0.005529	304.426965
fc32 & fc20 & GC:H & do:L	Eukaryota	0.009353	515	0.413436	22765	0.009353	515	1.000000	2.418757	0.005486	302.080708
Nuclear protein & fc70.10 & do:M	Bacteria	0.009317	513	0.646895	35620	0.009317	513	1.000000	1.545845	0.003290	181.142673
Pi:C & fc01 & do:L & Eukaryota	GC:H	0.009317	513	0.806767	44423	0.009317	513	1.000000	1.239516	0.001800	99.128634
fc70.30 & fc32 & GC:H & fc16	Eukaryota	0.009298	512	0.413436	22765	0.009298	512	1.000000	2.418757	0.005454	300.321014
fc20.03 & SignalP & Eukaryota	GC:H	0.009298	512	0.806767	44423	0.009298	512	1.000000	1.239516	0.001797	98.935401
fc32.01 & fc10 & do:L & Eukaryota	GC:H	0.009298	512	0.806767	44423	0.009298	512	1.000000	1.239516	0.001797	98.935401
fc12.04 & fc70 & lc:U & Eukaryota	GC:H	0.009298	512	0.806767	44423	0.009298	512	1.000000	1.239516	0.001797	98.935401
fc20.03 & Pi:C & Eukaryota	GC:H	0.009298	512	0.806767	44423	0.009298	512	1.000000	1.239516	0.001797	98.935401
fc32.05 & fc41.05 & Eukaryota	GC:H	0.009280	511	0.806767	44423	0.009280	511	1.000000	1.239516	0.001793	98.742168
fc34.11 & fc02 & Eukaryota	GC:H	0.009280	511	0.806767	44423	0.009280	511	1.000000	1.239516	0.001793	98.742168
fc20 & GC:H & TP:Secretory & TM	Eukaryota	0.009280	511	0.413436	22765	0.009280	511	1.000000	2.418757	0.005443	299.734450
fc01.06 & fc42 & fc32 & Eukaryota	GC:H	0.009262	510	0.806767	44423	0.009262	510	1.000000	1.239516	0.001790	98.548935
fc20.03 & fc01 & all alpha & Eukaryota	GC:H	0.009226	508	0.806767	44423	0.009226	508	1.000000	1.239516	0.001783	98.162468
fc02.45 & fc20 & Eukaryota	GC:H	0.009226	508	0.806767	44423	0.009226	508	1.000000	1.239516	0.001783	98.162468
fc20.01 & TP:Secretory & fc01 & Eukaryota	GC:H	0.009226	508	0.806767	44423	0.009226	508	1.000000	1.239516	0.001783	98.162468
fc02 & fc40 & do:M & Eukaryota	GC:H	0.009226	508	0.806767	44423	0.009226	508	1.000000	1.239516	0.001783	98.162468
fc16.17 & GC:H & do:L	Eukaryota	0.009189	506	0.413436	22765	0.009189	506	1.000000	2.418757	0.005390	296.801627
fc32.05 & GC:H & do:L	Eukaryota	0.009171	505	0.413436	22765	0.009171	505	1.000000	2.418757	0.005380	296.215063
fc02 & fc32.01 & fc20.01 & Eukaryota	GC:H	0.009153	504	0.806767	44423	0.009153	504	1.000000	1.239516	0.001769	97.389536
fc20.09 & fc70.03 & do:L & Eukaryota	GC:H	0.009117	502	0.806767	44423	0.009117	502	1.000000	1.239516	0.001762	97.003069
Hydrolase & fc14.07 & Eukaryota	GC:H	0.009117	502	0.806767	44423	0.009117	502	1.000000	1.239516	0.001762	97.003069
fc32 & Pi:C & do:M & Eukaryota	GC:H	0.009099	501	0.806767	44423	0.009099	501	1.000000	1.239516	0.001758	96.809836
fc02.11 & lc:U & Eukaryota	GC:H	0.009062	499	0.806767	44423	0.009062	499	1.000000	1.239516	0.001751	96.423370
fc20 & TP:Secretory & all alpha & Eukaryota	GC:H	0.009062	499	0.806767	44423	0.009062	499	1.000000	1.239516	0.001751	96.423370
fc42.01 & do:L & Eukaryota	GC:H	0.009044	498	0.806767	44423	0.009044	498	1.000000	1.239516	0.001748	96.230136
fc70.30 & fc32.05 & GC:H & fc70	Eukaryota	0.009044	498	0.413436	22765	0.009044	498	1.000000	2.418757	0.005305	292.109111
fc12.04 & fc16 & lc:U & Eukaryota	GC:H	0.009026	497	0.806767	44423	0.009026	497	1.000000	1.239516	0.001744	96.036903
fc01.06 & fc40 & fc20 & Eukaryota	GC:H	0.009026	497	0.806767	44423	0.009026	497	1.000000	1.239516	0.001744	96.036903
fc16.21 & fc02 & lc:U & Eukaryota	GC:H	0.009026	497	0.806767	44423	0.009026	497	1.000000	1.239516	0.001744	96.036903
fc70.03 & Pi:NC & all alpha & Eukaryota	GC:H	0.009026	497	0.806767	44423	0.009026	497	1.000000	1.239516	0.001744	96.036903
fc01.06 & fc16 & all alpha & Eukaryota	GC:H	0.009008	496	0.806767	44423	0.009008	496	1.000000	1.239516	0.001741	95.843670
Nuclear protein & fc10.03 & fc40	Bacteria	0.008990	495	0.646895	35620	0.008990	495	1.000000	1.545845	0.003174	174.786790
fc36 & fc02 & fc32.01 & Eukaryota	GC:H	0.008990	495	0.806767	44423	0.008990	495	1.000000	1.239516	0.001737	95.650437
fc16.17 & GC:H & do:M	Eukaryota	0.008972	494	0.413436	22765	0.008972	494	1.000000	2.418757	0.005262	289.762853
DNA-binding & Nuclear protein & fc16	Bacteria	0.008972	494	0.646895	35620	0.008972	494	1.000000	1.545845	0.003168	174.433685
fc16.17 & fc01.01 & Eukaryota	GC:H	0.008972	494	0.806767	44423	0.008972	494	1.000000	1.239516	0.001734	95.457204
Nuclear protein & fc11 & do:M	Bacteria	0.008953	493	0.646895	35620	0.008953	493	1.000000	1.545845	0.003161	174.080580
fc16.19 & GC:H & do:M	Eukaryota	0.008953	493	0.413436	22765	0.008953	493	1.000000	2.418757	0.005252	289.176289
fc11 & GC:H & do:L	Eukaryota	0.008935	492	0.413436	22765	0.008935	492	1.000000	2.418757	0.005241	288.589724
ATP-binding & fc14.10 & Eukaryota	GC:H	0.008935	492	0.806767	44423	0.008935	492	1.000000	1.239516	0.001727	95.070737
fc32.05 & fc10 & Eukaryota	GC:H	0.008881	489	0.806767	44423	0.008881	489	1.000000	1.239516	0.001716	94.491038
Nuclear protein & fc11 & fc42	Bacteria	0.008881	489	0.646895	35620	0.008881	489	1.000000	1.545845	0.003136	172.668162
fc01.06 & fc16.01 & lc:U & Eukaryota	GC:H	0.008881	489	0.806767	44423	0.008881	489	1.000000	1.239516	0.001716	94.491038
fc40.02 & fc01 & lc:0 & Eukaryota	GC:H	0.008881	489	0.806767	44423	0.008881	489	1.000000	1.239516	0.001716	94.491038
fc02.13 & fc16 & Eukaryota	GC:H	0.008863	488	0.806767	44423	0.008863	488	1.000000	1.239516	0.001713	94.297804
fc16.17 & Pi:C & Eukaryota	GC:H	0.008863	488	0.806767	44423	0.008863	488	1.000000	1.239516	0.001713	94.297804
l:XL	l:M	0.008863	488	0.142891	7868	0.008863	488	1.000000	6.998348	0.007596	418.269255
fc16.17 & fc16.01 & GC:H & fc70	Eukaryota	0.008844	487	0.413436	22765	0.008844	487	1.000000	2.418757	0.005188	285.656902
fc20.01 & SignalP & fc16 & Eukaryota	GC:H	0.008844	487	0.806767	44423	0.008844	487	1.000000	1.239516	0.001709	94.104571
Nuclear protein & fc16.03 & fc42	Bacteria	0.008844	487	0.646895	35620	0.008844	487	1.000000	1.545845	0.003123	171.961953
fc32.01 & GC:H & fc16 & do:L	Eukaryota	0.008844	487	0.413436	22765	0.008844	487	1.000000	2.418757	0.005188	285.656902
fc02 & fc32.01 & fc34 & Eukaryota	GC:H	0.008844	487	0.806767	44423	0.008844	487	1.000000	1.239516	0.001709	94.104571
fc32.01 & fc34 & do:L & Eukaryota	GC:H	0.008826	486	0.806767	44423	0.008826	486	1.000000	1.239516	0.001706	93.911338
fc01.04 & fc32.05 & Eukaryota	GC:H	0.008826	486	0.806767	44423	0.008826	486	1.000000	1.239516	0.001706	93.911338
fc01.06 & fc41 & fc70.03 & Eukaryota	GC:H	0.008826	486	0.806767	44423	0.008826	486	1.000000	1.239516	0.001706	93.911338
fc32 & GC:H & do:L & lc:U	Eukaryota	0.008826	486	0.413436	22765	0.008826	486	1.000000	2.418757	0.005177	285.070338
fc32.05 & fc40.02 & Eukaryota	GC:H	0.008826	486	0.806767	44423	0.008826	486	1.000000	1.239516	0.001706	93.911338
fc02.01 & fc16 & Eukaryota	GC:H	0.008808	485	0.806767	44423	0.008808	485	1.000000	1.239516	0.001702	93.718105
fc16.01 & Pi:C & do:L & Eukaryota	GC:H	0.008790	484	0.806767	44423	0.008790	484	1.000000	1.239516	0.001699	93.524872
Nuclear protein & fc10.03 & fc16.01	Bacteria	0.008790	484	0.646895	35620	0.008790	484	1.000000	1.545845	0.003104	170.902639
fc32.05 & lc:0 & Eukaryota	GC:H	0.008735	481	0.806767	44423	0.008735	481	1.000000	1.239516	0.001688	92.945172
fc02 & fc32.01 & do:L & Eukaryota	GC:H	0.008735	481	0.806767	44423	0.008735	481	1.000000	1.239516	0.001688	92.945172
fc02.13 & fc70.16 & Eukaryota	GC:H	0.008717	480	0.806767	44423	0.008717	480	1.000000	1.239516	0.001684	92.751939
fc01.06 & fc40 & fc70.03 & Eukaryota	GC:H	0.008699	479	0.806767	44423	0.008699	479	1.000000	1.239516	0.001681	92.558705
Hydrolase & fc10 & Eukaryota	GC:H	0.008681	478	0.806767	44423	0.008681	478	1.000000	1.239516	0.001677	92.365472
fc01.03 & fc32 & Eukaryota	GC:H	0.008681	478	0.806767	44423	0.008681	478	1.000000	1.239516	0.001677	92.365472
fc20.01 & fc32 & GC:H & do:L	Eukaryota	0.008681	478	0.413436	22765	0.008681	478	1.000000	2.418757	0.005092	280.377822
fc01.01 & Pi:NL & fc16 & Eukaryota	GC:H	0.008681	478	0.806767	44423	0.008681	478	1.000000	1.239516	0.001677	92.365472
fc20.01 & do:L & all alpha & Eukaryota	GC:H	0.008663	477	0.806767	44423	0.008663	477	1.000000	1.239516	0.001674	92.172239
fc12.04 & fc16.19 & Eukaryota	GC:H	0.008663	477	0.806767	44423	0.008663	477	1.000000	1.239516	0.001674	92.172239
fc16.19 & fc20.03 & GC:H	Eukaryota	0.008663	477	0.413436	22765	0.008663	477	1.000000	2.418757	0.005081	279.791257
fc20 & GC:H & Pi:C & fc70	Eukaryota	0.008645	476	0.413436	22765	0.008645	476	1.000000	2.418757	0.005071	279.204693
Nuclear protein & fc10 & fc42	Bacteria	0.008608	474	0.646895	35620	0.008608	474	1.000000	1.545845	0.003040	167.371593
fc01.06 & fc41 & lc:U & Eukaryota	GC:H	0.008608	474	0.806767	44423	0.008608	474	1.000000	1.239516	0.001663	91.592539
fc32 & GC:H & fc70.03 & do:L	Eukaryota	0.008608	474	0.413436	22765	0.008608	474	1.000000	2.418757	0.005049	278.031564
fc02.45 & fc01 & Eukaryota	GC:H	0.008608	474	0.806767	44423	0.008608	474	1.000000	1.239516	0.001663	91.592539
SM00184	GC:H	0.008590	473	0.806767	44423	0.008590	473	1.000000	1.239516	0.001660	91.399306
SM00184	Bacteria	0.008590	473	0.646895	35620	0.008590	473	1.000000	1.545845	0.003033	167.018488
c.10.2	GC:H	0.008590	473	0.806767	44423	0.008590	473	1.000000	1.239516	0.001660	91.399306
fc01.05 & fc16.01 & do:M & Eukaryota	GC:H	0.008572	472	0.806767	44423	0.008572	472	1.000000	1.239516	0.001656	91.206073
GC:H & fc70.03 & Pi:C & do:L	Eukaryota	0.008554	471	0.413436	22765	0.008554	471	1.000000	2.418757	0.005017	276.271870
lc:H & do:L & fc70 & Eukaryota	GC:H	0.008554	471	0.806767	44423	0.008554	471	1.000000	1.239516	0.001653	91.012840
fc01.20 & fc16.17 & Eukaryota	GC:H	0.008554	471	0.806767	44423	0.008554	471	1.000000	1.239516	0.001653	91.012840
fc20 & GC:H & lc:H & fc70	Eukaryota	0.008536	470	0.413436	22765	0.008536	470	1.000000	2.418757	0.005007	275.685306
fc01.06 & fc40 & lc:U & Eukaryota	GC:H	0.008536	470	0.806767	44423	0.008536	470	1.000000	1.239516	0.001649	90.819607
fc01.03 & GC:H & fc70.03 & fc70	Eukaryota	0.008518	469	0.413436	22765	0.008518	469	1.000000	2.418757	0.004996	275.098741
fc01.02 & fc01.01 & lc:U & Eukaryota	GC:H	0.008518	469	0.806767	44423	0.008518	469	1.000000	1.239516	0.001646	90.626373
fc01.03 & GC:H & fc70.03 & fc01	Eukaryota	0.008518	469	0.413436	22765	0.008518	469	1.000000	2.418757	0.004996	275.098741
fc16.03 & GC:H & fc70 & lc:U	Eukaryota	0.008518	469	0.413436	22765	0.008518	469	1.000000	2.418757	0.004996	275.098741
lc:H & Pi:L & do:L & Eukaryota	GC:H	0.008499	468	0.806767	44423	0.008499	468	1.000000	1.239516	0.001642	90.433140
fc20.03 & fc32 & GC:H & do:L	Eukaryota	0.008481	467	0.413436	22765	0.008481	467	1.000000	2.418757	0.004975	273.925612
TM & Pi:L & fc16 & Eukaryota	GC:H	0.008481	467	0.806767	44423	0.008481	467	1.000000	1.239516	0.001639	90.239907
fc01.03 & fc14.10 & Eukaryota	GC:H	0.008463	466	0.806767	44423	0.008463	466	1.000000	1.239516	0.001635	90.046674
fc16.17 & fc20.03 & GC:H	Eukaryota	0.008463	466	0.413436	22765	0.008463	466	1.000000	2.418757	0.004964	273.339048
fc02 & GC:H & Pi:C & fc70	Eukaryota	0.008463	466	0.413436	22765	0.008463	466	1.000000	2.418757	0.004964	273.339048
PS50089	Bacteria	0.008445	465	0.646895	35620	0.008445	465	1.000000	1.545845	0.002982	164.193651
Nuclear protein & fc40.01	Bacteria	0.008445	465	0.646895	35620	0.008445	465	1.000000	1.545845	0.002982	164.193651
PS50089	GC:H	0.008445	465	0.806767	44423	0.008445	465	1.000000	1.239516	0.001632	89.853441
fc70.30 & GC:H & Pi:L	Eukaryota	0.008427	464	0.413436	22765	0.008427	464	1.000000	2.418757	0.004943	272.165919
PF01535	Bacteria	0.008372	461	0.646895	35620	0.008372	461	1.000000	1.545845	0.002956	162.781232
Nuclear protein & fc11.02 & fc42	Bacteria	0.008336	459	0.646895	35620	0.008336	459	1.000000	1.545845	0.002943	162.075023
Nuclear protein & fc11.02 & do:M	Bacteria	0.008336	459	0.646895	35620	0.008336	459	1.000000	1.545845	0.002943	162.075023
GC:H & Pi:C & lc:0 & fc70	Eukaryota	0.008318	458	0.413436	22765	0.008318	458	1.000000	2.418757	0.004879	268.646532
GC:H & Pi:L & do:L & fc70	Eukaryota	0.008281	456	0.413436	22765	0.008281	456	1.000000	2.418757	0.004858	267.473403
fc16.17 & fc01.01 & GC:H	Eukaryota	0.008227	453	0.413436	22765	0.008227	453	1.000000	2.418757	0.004826	265.713710
GC:H & TP:Secretory & lc:0	Eukaryota	0.008154	449	0.413436	22765	0.008154	449	1.000000	2.418757	0.004783	263.367452
Nuclear protein & fc40.02 & fc10	Bacteria	0.008136	448	0.646895	35620	0.008136	448	1.000000	1.545845	0.002873	158.190872
fc16.21 & fc02 & GC:H & lc:U	Eukaryota	0.008118	447	0.413436	22765	0.008118	447	1.000000	2.418757	0.004762	262.194323
GC:H & TM & Pi:L & fc70	Eukaryota	0.008118	447	0.413436	22765	0.008118	447	1.000000	2.418757	0.004762	262.194323
fc16.19 & GC:H & Pi:C	Eukaryota	0.008082	445	0.413436	22765	0.008082	445	1.000000	2.418757	0.004740	261.021194
Inner membrane & fc70.30 & GC:H & fc70	Eukaryota	0.008063	444	0.413436	22765	0.008063	444	1.000000	2.418757	0.004730	260.434629
fc32.01 & fc20.03 & GC:H & fc16	Eukaryota	0.008009	441	0.413436	22765	0.008009	441	1.000000	2.418757	0.004698	258.674936
fc11.02 & GC:H & do:L	Eukaryota	0.008009	441	0.413436	22765	0.008009	441	1.000000	2.418757	0.004698	258.674936
Nuclear protein & fc40 & fc42	Bacteria	0.007991	440	0.646895	35620	0.007991	440	1.000000	1.545845	0.002822	155.366035
PF00560 & fc30	Bacteria	0.007973	439	0.646895	35620	0.007973	439	1.000000	1.545845	0.002815	155.012931
fc70.16 & fc40 & GC:H	Eukaryota	0.007955	438	0.413436	22765	0.007955	438	1.000000	2.418757	0.004666	256.915243
fc70.30 & GC:H & lc:H	Eukaryota	0.007955	438	0.413436	22765	0.007955	438	1.000000	2.418757	0.004666	256.915243
fc70.30 & fc16.19 & GC:H & fc70	Eukaryota	0.007864	433	0.413436	22765	0.007864	433	1.000000	2.418757	0.004613	253.982420
fc70.30 & fc16.19 & GC:H & fc16	Eukaryota	0.007864	433	0.413436	22765	0.007864	433	1.000000	2.418757	0.004613	253.982420
fc20 & GC:H & Pi:C & fc16	Eukaryota	0.007846	432	0.413436	22765	0.007846	432	1.000000	2.418757	0.004602	253.395856
fc16.21 & fc32 & GC:H	Eukaryota	0.007827	431	0.413436	22765	0.007827	431	1.000000	2.418757	0.004591	252.809291
GC:H & lc:H & do:L & fc70	Eukaryota	0.007827	431	0.413436	22765	0.007827	431	1.000000	2.418757	0.004591	252.809291
fc70.16 & fc41 & GC:H	Eukaryota	0.007791	429	0.413436	22765	0.007791	429	1.000000	2.418757	0.004570	251.636162
SignalP & GC:H & TM & fc70	Eukaryota	0.007773	428	0.413436	22765	0.007773	428	1.000000	2.418757	0.004559	251.049598
fc16.17 & fc16.19 & GC:H & fc70	Eukaryota	0.007773	428	0.413436	22765	0.007773	428	1.000000	2.418757	0.004559	251.049598
fc01.07 & GC:H & do:M	Eukaryota	0.007755	427	0.413436	22765	0.007755	427	1.000000	2.418757	0.004549	250.463033
GC:H & TP:Secretory & Pi:NC	Eukaryota	0.007718	425	0.413436	22765	0.007718	425	1.000000	2.418757	0.004527	249.289904
fc20.03 & GC:H & Pi:C	Eukaryota	0.007682	423	0.413436	22765	0.007682	423	1.000000	2.418757	0.004506	248.116775
fc16.17 & fc70.16 & GC:H	Eukaryota	0.007646	421	0.413436	22765	0.007646	421	1.000000	2.418757	0.004485	246.943646
GC:H & TP:Secretory & lc:H & do:L	Eukaryota	0.007628	420	0.413436	22765	0.007628	420	1.000000	2.418757	0.004474	246.357082
fc20.03 & GC:H & lc:H	Eukaryota	0.007609	419	0.413436	22765	0.007609	419	1.000000	2.418757	0.004463	245.770517
TIGR00756 & fc11.02	Bacteria	0.007555	416	0.646895	35620	0.007555	416	1.000000	1.545845	0.002668	146.891524
fc16.21 & fc01.05 & GC:H & lc:U	Eukaryota	0.007555	416	0.413436	22765	0.007555	416	1.000000	2.418757	0.004431	244.010824
IPR002885 & fc11.02	Bacteria	0.007555	416	0.646895	35620	0.007555	416	1.000000	1.545845	0.002668	146.891524
do:0 & GC:H & fc70	Eukaryota	0.007537	415	0.413436	22765	0.007537	415	1.000000	2.418757	0.004421	243.424259
fc02 & GC:H & Pi:C & fc16	Eukaryota	0.007537	415	0.413436	22765	0.007537	415	1.000000	2.418757	0.004421	243.424259
fc20.01 & GC:H & Pi:C & fc70	Eukaryota	0.007482	412	0.413436	22765	0.007482	412	1.000000	2.418757	0.004389	241.664566
fc16.21 & fc16.17 & GC:H & fc16	Eukaryota	0.007482	412	0.413436	22765	0.007482	412	1.000000	2.418757	0.004389	241.664566
fc42.10 & Nuclear protein & fc16.03 & fc16	Bacteria	0.007428	409	0.646895	35620	0.007428	409	1.000000	1.545845	0.002623	144.419792
GC:H & fc70.03 & Pi:NL	Eukaryota	0.007392	407	0.413436	22765	0.007392	407	1.000000	2.418757	0.004336	238.731744
fc70.30 & fc32.05 & GC:H & fc16	Eukaryota	0.007392	407	0.413436	22765	0.007392	407	1.000000	2.418757	0.004336	238.731744
fc02 & fc41 & GC:H	Eukaryota	0.007373	406	0.413436	22765	0.007373	406	1.000000	2.418757	0.004325	238.145179
fc02 & fc16.19 & GC:H	Eukaryota	0.007373	406	0.413436	22765	0.007373	406	1.000000	2.418757	0.004325	238.145179
fc02 & fc40 & GC:H & fc70	Eukaryota	0.007337	404	0.413436	22765	0.007337	404	1.000000	2.418757	0.004304	236.972050
Inner membrane & Transmembrane & GC:H & fc70	Eukaryota	0.007319	403	0.413436	22765	0.007319	403	1.000000	2.418757	0.004293	236.385486
fc32.05 & fc16.19 & GC:H	Eukaryota	0.007319	403	0.413436	22765	0.007319	403	1.000000	2.418757	0.004293	236.385486
PF00560 & fc30.01 & fc32	Bacteria	0.007283	401	0.646895	35620	0.007283	401	1.000000	1.545845	0.002572	141.594955
c.10.2 & fc30	Bacteria	0.007283	401	0.646895	35620	0.007283	401	1.000000	1.545845	0.002572	141.594955
fc16.19 & fc16.03 & GC:H	Eukaryota	0.007283	401	0.413436	22765	0.007283	401	1.000000	2.418757	0.004272	235.212357
fc32.05 & fc32.01 & GC:H	Eukaryota	0.007283	401	0.413436	22765	0.007283	401	1.000000	2.418757	0.004272	235.212357
Nuclear protein & fc10.01 & fc40	Bacteria	0.007283	401	0.646895	35620	0.007283	401	1.000000	1.545845	0.002572	141.594955
fc20 & GC:H & Pi:C & fc01	Eukaryota	0.007246	399	0.413436	22765	0.007246	399	1.000000	2.418757	0.004250	234.039228
fc41.05 & fc70.16 & GC:H	Eukaryota	0.007246	399	0.413436	22765	0.007246	399	1.000000	2.418757	0.004250	234.039228
Nuclear protein & Pi:L	Bacteria	0.007246	399	0.646895	35620	0.007246	399	1.000000	1.545845	0.002559	140.888746
fc20.03 & GC:H & Pi:L	Eukaryota	0.007246	399	0.413436	22765	0.007246	399	1.000000	2.418757	0.004250	234.039228
fc32.05 & fc16.01 & GC:H	Eukaryota	0.007228	398	0.413436	22765	0.007228	398	1.000000	2.418757	0.004240	233.452663
l:L & fc30.01	all alpha	0.007228	398	0.610374	33609	0.007228	398	1.000000	1.638341	0.002816	155.071318
SignalP & fc20 & GC:H & fc70	Eukaryota	0.007210	397	0.413436	22765	0.007210	397	1.000000	2.418757	0.004229	232.866099
GC:H & Pi:C & fc16 & lc:0	Eukaryota	0.007210	397	0.413436	22765	0.007210	397	1.000000	2.418757	0.004229	232.866099
Inner membrane & GC:H & TM & fc70	Eukaryota	0.007210	397	0.413436	22765	0.007210	397	1.000000	2.418757	0.004229	232.866099
Transmembrane & GC:H & TM & lc:H	Eukaryota	0.007192	396	0.413436	22765	0.007192	396	1.000000	2.418757	0.004218	232.279534
Nuclear protein & fc16.03 & do:M	Bacteria	0.007174	395	0.646895	35620	0.007174	395	1.000000	1.545845	0.002533	139.476327
fc01.07 & GC:H & fc70.03 & lc:U	Eukaryota	0.007174	395	0.413436	22765	0.007174	395	1.000000	2.418757	0.004208	231.692970
Hydrolase & GC:H & fc16	Eukaryota	0.007174	395	0.413436	22765	0.007174	395	1.000000	2.418757	0.004208	231.692970
IPR001611 & fc32.05 & fc30.01 & fc32	Bacteria	0.007119	392	0.646895	35620	0.007119	392	1.000000	1.545845	0.002514	138.417013
IPR001611 & fc32.05 & fc30	Bacteria	0.007119	392	0.646895	35620	0.007119	392	1.000000	1.545845	0.002514	138.417013
fc16.21 & fc20 & GC:H & lc:U	Eukaryota	0.007119	392	0.413436	22765	0.007119	392	1.000000	2.418757	0.004176	229.933276
fc32.01 & GC:H & fc01 & do:L	Eukaryota	0.007101	391	0.413436	22765	0.007101	391	1.000000	2.418757	0.004165	229.346712
fc70.30 & SignalP & GC:H & fc70	Eukaryota	0.007083	390	0.413436	22765	0.007083	390	1.000000	2.418757	0.004155	228.760147
GC:H & lc:H & Pi:L & do:L	Eukaryota	0.007083	390	0.413436	22765	0.007083	390	1.000000	2.418757	0.004155	228.760147
fc16.21 & fc16.17 & GC:H & fc01	Eukaryota	0.007046	388	0.413436	22765	0.007046	388	1.000000	2.418757	0.004133	227.587019
fc40.02 & fc70.16 & GC:H	Eukaryota	0.007028	387	0.413436	22765	0.007028	387	1.000000	2.418757	0.004123	227.000454
fc42.10 & Nuclear protein & fc10	Bacteria	0.007028	387	0.646895	35620	0.007028	387	1.000000	1.545845	0.002482	136.651490
fc70.30 & fc32 & GC:H & do:L	Eukaryota	0.006956	383	0.413436	22765	0.006956	383	1.000000	2.418757	0.004080	224.654196
fc34 & fc32 & GC:H & do:L	Eukaryota	0.006956	383	0.413436	22765	0.006956	383	1.000000	2.418757	0.004080	224.654196
Nuclear protein & fc10.01 & fc42	Bacteria	0.006956	383	0.646895	35620	0.006956	383	1.000000	1.545845	0.002456	135.239072
fc20.01 & GC:H & Pi:C & fc16	Eukaryota	0.006938	382	0.413436	22765	0.006938	382	1.000000	2.418757	0.004069	224.067632
fc40 & GC:H & do:L & fc70	Eukaryota	0.006938	382	0.413436	22765	0.006938	382	1.000000	2.418757	0.004069	224.067632
fc42.10 & Nuclear protein & fc11	Bacteria	0.006938	382	0.646895	35620	0.006938	382	1.000000	1.545845	0.002450	134.885967
fc16.21 & fc16.17 & GC:H & fc70	Eukaryota	0.006919	381	0.413436	22765	0.006919	381	1.000000	2.418757	0.004059	223.481067
fc70.30 & fc16.01 & GC:H & fc16	Eukaryota	0.006883	379	0.413436	22765	0.006883	379	1.000000	2.418757	0.004037	222.307938
fc70.30 & fc16.01 & GC:H & fc70	Eukaryota	0.006883	379	0.413436	22765	0.006883	379	1.000000	2.418757	0.004037	222.307938
Nuclear protein & Repeat & fc11	Bacteria	0.006883	379	0.646895	35620	0.006883	379	1.000000	1.545845	0.002430	133.826653
fc02 & fc40 & GC:H & fc16	Eukaryota	0.006847	377	0.413436	22765	0.006847	377	1.000000	2.418757	0.004016	221.134809
Nuclear protein & fc10.03 & fc42	Bacteria	0.006829	376	0.646895	35620	0.006829	376	1.000000	1.545845	0.002411	132.767339
fc70.30 & GC:H & all alpha	Eukaryota	0.006829	376	0.413436	22765	0.006829	376	1.000000	2.418757	0.004005	220.548245
fc14.10 & fc32 & GC:H	Eukaryota	0.006810	375	0.413436	22765	0.006810	375	1.000000	2.418757	0.003995	219.961680
Nuclear protein & Pi:NL & fc16	Bacteria	0.006792	374	0.646895	35620	0.006792	374	1.000000	1.545845	0.002398	132.061130
Multigene family & fc10.03 & fc40	Bacteria	0.006756	372	0.646895	35620	0.006756	372	1.000000	1.545845	0.002386	131.354921
c.10.2 & fc30.01 & fc32	Bacteria	0.006738	371	0.646895	35620	0.006738	371	1.000000	1.545845	0.002379	131.001816
fc16.17 & GC:H & Pi:C	Eukaryota	0.006738	371	0.413436	22765	0.006738	371	1.000000	2.418757	0.003952	217.615422
fc16.21 & fc02 & GC:H & do:M	Eukaryota	0.006738	371	0.413436	22765	0.006738	371	1.000000	2.418757	0.003952	217.615422
PF00097	Bacteria	0.006720	370	0.646895	35620	0.006720	370	1.000000	1.545845	0.002373	130.648711
fc16.21 & fc20.01 & GC:H & lc:U	Eukaryota	0.006701	369	0.413436	22765	0.006701	369	1.000000	2.418757	0.003931	216.442293
l:L & GC:L	alpha/beta	0.006701	369	0.530302	29200	0.006701	369	1.000000	1.885719	0.003148	173.318690
fc32.05 & fc42 & GC:H	Eukaryota	0.006701	369	0.413436	22765	0.006701	369	1.000000	2.418757	0.003931	216.442293
fc20 & GC:H & TP:Secretory & do:L	Eukaryota	0.006701	369	0.413436	22765	0.006701	369	1.000000	2.418757	0.003931	216.442293
fc02 & GC:H & do:L & lc:U	Eukaryota	0.006665	367	0.413436	22765	0.006665	367	1.000000	2.418757	0.003910	215.269164
fc41.05 & fc02 & GC:H	Eukaryota	0.006611	364	0.413436	22765	0.006611	364	1.000000	2.418757	0.003878	213.509471
PF00560 & fc16	Bacteria	0.006611	364	0.646895	35620	0.006611	364	1.000000	1.545845	0.002334	128.530084
fc70.30 & GC:H & fc70.03	Eukaryota	0.006611	364	0.413436	22765	0.006611	364	1.000000	2.418757	0.003878	213.509471
fc40.02 & fc02 & GC:H	Eukaryota	0.006611	364	0.413436	22765	0.006611	364	1.000000	2.418757	0.003878	213.509471
fc20.01 & SignalP & GC:H & fc70	Eukaryota	0.006592	363	0.413436	22765	0.006592	363	1.000000	2.418757	0.003867	212.922906
fc16.21 & fc01.05 & GC:H & do:M	Eukaryota	0.006574	362	0.413436	22765	0.006574	362	1.000000	2.418757	0.003856	212.336342
GC:H & fc70.03 & Pi:C & lc:0	Eukaryota	0.006520	359	0.413436	22765	0.006520	359	1.000000	2.418757	0.003824	210.576649
l:L & do:H	lc:0	0.006520	359	0.659844	36333	0.006520	359	1.000000	1.515509	0.002218	122.115940
fc20.03 & SignalP & GC:H	Eukaryota	0.006520	359	0.413436	22765	0.006520	359	1.000000	2.418757	0.003824	210.576649
fc70.30 & fc02 & GC:H & fc70	Eukaryota	0.006520	359	0.413436	22765	0.006520	359	1.000000	2.418757	0.003824	210.576649
fc20.01 & GC:H & Pi:C & fc01	Eukaryota	0.006483	357	0.413436	22765	0.006483	357	1.000000	2.418757	0.003803	209.403520
fc42.10 & Nuclear protein & fc11.02	Bacteria	0.006465	356	0.646895	35620	0.006465	356	1.000000	1.545845	0.002283	125.705247
fc40 & GC:H & fc16 & do:L	Eukaryota	0.006465	356	0.413436	22765	0.006465	356	1.000000	2.418757	0.003792	208.816955
fc32 & fc14 & GC:H & do:L	Eukaryota	0.006465	356	0.413436	22765	0.006465	356	1.000000	2.418757	0.003792	208.816955
fc70.30 & fc16.17 & GC:H & fc70	Eukaryota	0.006447	355	0.413436	22765	0.006447	355	1.000000	2.418757	0.003782	208.230391
fc70.30 & fc16.17 & GC:H & fc16	Eukaryota	0.006447	355	0.413436	22765	0.006447	355	1.000000	2.418757	0.003782	208.230391
Nuclear protein & fc10.03 & fc40.02 & fc70.10	Bacteria	0.006447	355	0.646895	35620	0.006447	355	1.000000	1.545845	0.002277	125.352142
fc01.03 & GC:H & do:L	Eukaryota	0.006411	353	0.413436	22765	0.006411	353	1.000000	2.418757	0.003760	207.057262
fc70.30 & fc16.19 & GC:H & fc01	Eukaryota	0.006411	353	0.413436	22765	0.006411	353	1.000000	2.418757	0.003760	207.057262
Oxidoreductase & GC:H & lc:U	Eukaryota	0.006411	353	0.413436	22765	0.006411	353	1.000000	2.418757	0.003760	207.057262
Multigene family & fc10.03 & fc14 & fc16	Bacteria	0.006393	352	0.646895	35620	0.006393	352	1.000000	1.545845	0.002257	124.292828
Nuclear protein & fc30	Bacteria	0.006375	351	0.646895	35620	0.006375	351	1.000000	1.545845	0.002251	123.939724
fc16.01 & GC:H & do:L & lc:U	Eukaryota	0.006375	351	0.413436	22765	0.006375	351	1.000000	2.418757	0.003739	205.884133
Multigene family & fc10.03 & fc42 & fc16	Bacteria	0.006356	350	0.646895	35620	0.006356	350	1.000000	1.545845	0.002244	123.586619
Nuclear protein & fc10.03 & fc14 & fc16	Bacteria	0.006356	350	0.646895	35620	0.006356	350	1.000000	1.545845	0.002244	123.586619
GC:H & fc70.03 & do:L & all alpha	Eukaryota	0.006356	350	0.413436	22765	0.006356	350	1.000000	2.418757	0.003728	205.297568
l:L & fc11 & fc16	all alpha	0.006338	349	0.610374	33609	0.006338	349	1.000000	1.638341	0.002470	135.979623
Nuclear protein & Repeat & fc11.02	Bacteria	0.006302	347	0.646895	35620	0.006302	347	1.000000	1.545845	0.002225	122.527305
IPR001611 & fc30.05 & fc30.01 & fc30	Bacteria	0.006284	346	0.646895	35620	0.006284	346	1.000000	1.545845	0.002219	122.174200
l:L & fc10 & fc16.03 & fc16	all alpha	0.006284	346	0.610374	33609	0.006284	346	1.000000	1.638341	0.002448	134.810744
fc16.19 & fc32 & GC:H & do:L	Eukaryota	0.006284	346	0.413436	22765	0.006284	346	1.000000	2.418757	0.003686	202.951310
Nuclear protein & fc16.01 & do:M	Bacteria	0.006266	345	0.646895	35620	0.006266	345	1.000000	1.545845	0.002212	121.821096
PR00019 & fc30.05 & fc30.01 & fc30	Bacteria	0.006247	344	0.646895	35620	0.006247	344	1.000000	1.545845	0.002206	121.467991
fc16.21 & fc41 & GC:H & fc16	Eukaryota	0.006247	344	0.413436	22765	0.006247	344	1.000000	2.418757	0.003664	201.778181
fc16.21 & fc41 & GC:H & fc70	Eukaryota	0.006211	342	0.413436	22765	0.006211	342	1.000000	2.418757	0.003643	200.605052
fc38.02	Bacteria	0.006211	342	0.646895	35620	0.006211	342	1.000000	1.545845	0.002193	120.761782
fc10 & GC:H & fc16 & do:L	Eukaryota	0.006193	341	0.413436	22765	0.006193	341	1.000000	2.418757	0.003633	200.018488
fc32.01 & GC:H & fc70.03 & do:L	Eukaryota	0.006193	341	0.413436	22765	0.006193	341	1.000000	2.418757	0.003633	200.018488
fc02 & fc32.01 & GC:H & fc70	Eukaryota	0.006193	341	0.413436	22765	0.006193	341	1.000000	2.418757	0.003633	200.018488
fc41 & fc20.03 & GC:H	Eukaryota	0.006193	341	0.413436	22765	0.006193	341	1.000000	2.418757	0.003633	200.018488
fc02.13 & fc70.16 & GC:H	Eukaryota	0.006175	340	0.413436	22765	0.006175	340	1.000000	2.418757	0.003622	199.431923
fc02.13 & GC:H & fc70.03 & fc01	Eukaryota	0.006175	340	0.413436	22765	0.006175	340	1.000000	2.418757	0.003622	199.431923
GC:H & Pi:L & fc16 & do:L	Eukaryota	0.006175	340	0.413436	22765	0.006175	340	1.000000	2.418757	0.003622	199.431923
Nuclear protein & fc10 & do:M	Bacteria	0.006175	340	0.646895	35620	0.006175	340	1.000000	1.545845	0.002180	120.055573
fc02.13 & GC:H & lc:U	Eukaryota	0.006157	339	0.413436	22765	0.006157	339	1.000000	2.418757	0.003611	198.845359
fc16.21 & fc41 & GC:H & fc01	Eukaryota	0.006157	339	0.413436	22765	0.006157	339	1.000000	2.418757	0.003611	198.845359
fc42.10 & Nuclear protein & fc40	Bacteria	0.006157	339	0.646895	35620	0.006157	339	1.000000	1.545845	0.002174	119.702468
fc16.19 & GC:H & lc:0 & fc70	Eukaryota	0.006138	338	0.413436	22765	0.006138	338	1.000000	2.418757	0.003601	198.258794
Multigene family & fc10.03 & fc70.10	Bacteria	0.006138	338	0.646895	35620	0.006138	338	1.000000	1.545845	0.002168	119.349363
fc36 & fc32 & GC:H & fc70.03	Eukaryota	0.006120	337	0.413436	22765	0.006120	337	1.000000	2.418757	0.003590	197.672230
SignalP & GC:H & fc70 & lc:U	Eukaryota	0.006120	337	0.413436	22765	0.006120	337	1.000000	2.418757	0.003590	197.672230
fc32.05 & fc70.02 & GC:H	Eukaryota	0.006102	336	0.413436	22765	0.006102	336	1.000000	2.418757	0.003579	197.085666
fc20.03 & fc16.01 & fc32 & GC:H	Eukaryota	0.006084	335	0.413436	22765	0.006084	335	1.000000	2.418757	0.003569	196.499101
IPR002885 & fc11 & do:L	Bacteria	0.006066	334	0.646895	35620	0.006066	334	1.000000	1.545845	0.002142	117.936945
fc16.01 & fc32 & GC:H & do:L	Eukaryota	0.006066	334	0.413436	22765	0.006066	334	1.000000	2.418757	0.003558	195.912537
fc20 & GC:H & TM & Pi:L	Eukaryota	0.006066	334	0.413436	22765	0.006066	334	1.000000	2.418757	0.003558	195.912537
TIGR00756 & fc11 & do:L	Bacteria	0.006066	334	0.646895	35620	0.006066	334	1.000000	1.545845	0.002142	117.936945
fc42.10 & Nuclear protein & fc16.03 & fc16.01	Bacteria	0.006066	334	0.646895	35620	0.006066	334	1.000000	1.545845	0.002142	117.936945
fc41 & GC:H & do:L	Eukaryota	0.006048	333	0.413436	22765	0.006048	333	1.000000	2.418757	0.003547	195.325972
fc20 & GC:H & lc:H & fc16	Eukaryota	0.006048	333	0.413436	22765	0.006048	333	1.000000	2.418757	0.003547	195.325972
ATP-binding & GC:H & do:L	Eukaryota	0.006048	333	0.413436	22765	0.006048	333	1.000000	2.418757	0.003547	195.325972
G3D.1.25.40.10 & fc02 & fc20	Bacteria	0.006029	332	0.646895	35620	0.006029	332	1.000000	1.545845	0.002129	117.230736
IPR011990 & fc02 & fc20	Bacteria	0.006029	332	0.646895	35620	0.006029	332	1.000000	1.545845	0.002129	117.230736
fc34.01 & fc32.05 & GC:H & fc70	Eukaryota	0.006029	332	0.413436	22765	0.006029	332	1.000000	2.418757	0.003537	194.739408
fc70.30 & fc01.01 & GC:H & fc16	Eukaryota	0.006029	332	0.413436	22765	0.006029	332	1.000000	2.418757	0.003537	194.739408
fc16.21 & fc20.03 & GC:H & lc:U	Eukaryota	0.006029	332	0.413436	22765	0.006029	332	1.000000	2.418757	0.003537	194.739408
IPR001611 & fc70.02 & fc30	Bacteria	0.006011	331	0.646895	35620	0.006011	331	1.000000	1.545845	0.002123	116.877631
fc32.01 & fc20.03 & GC:H & fc70.03	Eukaryota	0.006011	331	0.413436	22765	0.006011	331	1.000000	2.418757	0.003526	194.152843
fc42.10 & Nuclear protein & fc10.01	Bacteria	0.006011	331	0.646895	35620	0.006011	331	1.000000	1.545845	0.002123	116.877631
TIGR00756 & IPR011990 & do:L	Bacteria	0.005993	330	0.646895	35620	0.005993	330	1.000000	1.545845	0.002116	116.524526
DNA-binding & Nuclear protein & fc70.10 & fc10	Bacteria	0.005993	330	0.646895	35620	0.005993	330	1.000000	1.545845	0.002116	116.524526
IPR002885 & IPR011990 & do:L	Bacteria	0.005993	330	0.646895	35620	0.005993	330	1.000000	1.545845	0.002116	116.524526
fc14.10 & fc16.19 & GC:H	Eukaryota	0.005993	330	0.413436	22765	0.005993	330	1.000000	2.418757	0.003515	193.566279
fc16.17 & fc16.01 & fc20 & GC:H	Eukaryota	0.005975	329	0.413436	22765	0.005975	329	1.000000	2.418757	0.003505	192.979714
d.144.1 & SignalP	Bacteria	0.005957	328	0.646895	35620	0.005957	328	1.000000	1.545845	0.002103	115.818317
a.118.8 & fc11.02 & fc20	Bacteria	0.005957	328	0.646895	35620	0.005957	328	1.000000	1.545845	0.002103	115.818317
a.118.8 & fc11 & fc20	Bacteria	0.005957	328	0.646895	35620	0.005957	328	1.000000	1.545845	0.002103	115.818317
a.118.8 & fc02 & fc20	Bacteria	0.005939	327	0.646895	35620	0.005939	327	1.000000	1.545845	0.002097	115.465213
fc16.03 & GC:H & fc70.03 & lc:U	Eukaryota	0.005939	327	0.413436	22765	0.005939	327	1.000000	2.418757	0.003483	191.806585
fc16.21 & fc40 & GC:H & fc16	Eukaryota	0.005939	327	0.413436	22765	0.005939	327	1.000000	2.418757	0.003483	191.806585
GC:H & lc:H & Pi:L & fc70	Eukaryota	0.005939	327	0.413436	22765	0.005939	327	1.000000	2.418757	0.003483	191.806585
TP:Mitochondrion & GC:H & fc70.03 & fc01	Eukaryota	0.005939	327	0.413436	22765	0.005939	327	1.000000	2.418757	0.003483	191.806585
c.10.2 & fc16	Bacteria	0.005939	327	0.646895	35620	0.005939	327	1.000000	1.545845	0.002097	115.465213
PD000001 & SignalP	Bacteria	0.005939	327	0.646895	35620	0.005939	327	1.000000	1.545845	0.002097	115.465213
IPR002885 & fc20	Bacteria	0.005939	327	0.646895	35620	0.005939	327	1.000000	1.545845	0.002097	115.465213
TIGR00756 & fc20	Bacteria	0.005939	327	0.646895	35620	0.005939	327	1.000000	1.545845	0.002097	115.465213
PS50011 & SignalP	Bacteria	0.005920	326	0.646895	35620	0.005920	326	1.000000	1.545845	0.002091	115.112108
fc02 & fc32.01 & GC:H & fc16	Eukaryota	0.005920	326	0.413436	22765	0.005920	326	1.000000	2.418757	0.003473	191.220021
PR00019 & fc70.02 & fc30	Bacteria	0.005920	326	0.646895	35620	0.005920	326	1.000000	1.545845	0.002091	115.112108
DNA-binding & Nuclear protein & fc40	Bacteria	0.005920	326	0.646895	35620	0.005920	326	1.000000	1.545845	0.002091	115.112108
fc01.05 & fc32 & GC:H & do:L	Eukaryota	0.005920	326	0.413436	22765	0.005920	326	1.000000	2.418757	0.003473	191.220021
IPR011990 & fc02 & fc11.02	Bacteria	0.005902	325	0.646895	35620	0.005902	325	1.000000	1.545845	0.002084	114.759003
fc20 & GC:H & TM & lc:H	Eukaryota	0.005902	325	0.413436	22765	0.005902	325	1.000000	2.418757	0.003462	190.633456
G3D.1.25.40.10 & fc02 & fc11.02	Bacteria	0.005902	325	0.646895	35620	0.005902	325	1.000000	1.545845	0.002084	114.759003
l:L & fc40.02	all alpha	0.005884	324	0.610374	33609	0.005884	324	1.000000	1.638341	0.002293	126.238963
fc70.02 & fc02 & GC:H	Eukaryota	0.005884	324	0.413436	22765	0.005884	324	1.000000	2.418757	0.003451	190.046892
fc16.21 & fc40 & GC:H & fc70	Eukaryota	0.005866	323	0.413436	22765	0.005866	323	1.000000	2.418757	0.003441	189.460327
Multigene family & fc10.03 & fc16.01 & fc42	Bacteria	0.005848	322	0.646895	35620	0.005848	322	1.000000	1.545845	0.002065	113.699689
Transmembrane & GC:H & Pi:L & fc70	Eukaryota	0.005848	322	0.413436	22765	0.005848	322	1.000000	2.418757	0.003430	188.873763
fc02.13 & fc16.21 & GC:H & fc01	Eukaryota	0.005848	322	0.413436	22765	0.005848	322	1.000000	2.418757	0.003430	188.873763
IPR011990 & fc14.01 & fc20.09 & fc20	Bacteria	0.005848	322	0.646895	35620	0.005848	322	1.000000	1.545845	0.002065	113.699689
G3D.1.25.40.10 & fc14.01 & fc20.09 & fc20	Bacteria	0.005848	322	0.646895	35620	0.005848	322	1.000000	1.545845	0.002065	113.699689
fc10 & GC:H & do:L & fc70	Eukaryota	0.005848	322	0.413436	22765	0.005848	322	1.000000	2.418757	0.003430	188.873763
fc70.30 & fc32.05 & GC:H & fc01	Eukaryota	0.005830	321	0.413436	22765	0.005830	321	1.000000	2.418757	0.003419	188.287198
fc02.16 & GC:H & fc01	Eukaryota	0.005830	321	0.413436	22765	0.005830	321	1.000000	2.418757	0.003419	188.287198
do:0 & GC:H & fc16	Eukaryota	0.005830	321	0.413436	22765	0.005830	321	1.000000	2.418757	0.003419	188.287198
Nuclear protein & fc40 & do:M	Bacteria	0.005830	321	0.646895	35620	0.005830	321	1.000000	1.545845	0.002058	113.346585
fc16.21 & fc40 & GC:H & fc01	Eukaryota	0.005830	321	0.413436	22765	0.005830	321	1.000000	2.418757	0.003419	188.287198
IPR007090	Bacteria	0.005812	320	0.646895	35620	0.005812	320	1.000000	1.545845	0.002052	112.993480
fc36 & fc32.05 & GC:H	Eukaryota	0.005812	320	0.413436	22765	0.005812	320	1.000000	2.418757	0.003409	187.700634
PS50502	Bacteria	0.005812	320	0.646895	35620	0.005812	320	1.000000	1.545845	0.002052	112.993480
fc02 & GC:H & fc16 & all alpha	Eukaryota	0.005793	319	0.413436	22765	0.005793	319	1.000000	2.418757	0.003398	187.114069
fc02.11 & GC:H & lc:U	Eukaryota	0.005793	319	0.413436	22765	0.005793	319	1.000000	2.418757	0.003398	187.114069
fc16.19 & fc11 & GC:H	Eukaryota	0.005793	319	0.413436	22765	0.005793	319	1.000000	2.418757	0.003398	187.114069
fc20 & GC:H & TP:Secretory & fc01	Eukaryota	0.005775	318	0.413436	22765	0.005775	318	1.000000	2.418757	0.003388	186.527505
fc70.30 & fc42 & GC:H & fc70	Eukaryota	0.005775	318	0.413436	22765	0.005775	318	1.000000	2.418757	0.003388	186.527505
Nuclear protein & fc14.10 & fc40	Bacteria	0.005775	318	0.646895	35620	0.005775	318	1.000000	1.545845	0.002039	112.287271
a.118.8 & fc14.01 & fc20.09 & fc20	Bacteria	0.005775	318	0.646895	35620	0.005775	318	1.000000	1.545845	0.002039	112.287271
G3D.1.25.40.10 & fc02 & fc42	Bacteria	0.005739	316	0.646895	35620	0.005739	316	1.000000	1.545845	0.002026	111.581062
IPR002885 & IPR011990 & fc02	Bacteria	0.005739	316	0.646895	35620	0.005739	316	1.000000	1.545845	0.002026	111.581062
fc16.21 & fc01.06 & GC:H & lc:U	Eukaryota	0.005739	316	0.413436	22765	0.005739	316	1.000000	2.418757	0.003366	185.354376
TIGR00756 & IPR011990 & fc02	Bacteria	0.005739	316	0.646895	35620	0.005739	316	1.000000	1.545845	0.002026	111.581062
IPR011990 & fc02 & fc42	Bacteria	0.005739	316	0.646895	35620	0.005739	316	1.000000	1.545845	0.002026	111.581062
fc02.30 & a.118.8 & fc20.09 & fc20	Bacteria	0.005739	316	0.646895	35620	0.005739	316	1.000000	1.545845	0.002026	111.581062
fc02.30 & G3D.1.25.40.10 & fc20.09 & fc20	Bacteria	0.005739	316	0.646895	35620	0.005739	316	1.000000	1.545845	0.002026	111.581062
IPR001611 & fc20	Bacteria	0.005739	316	0.646895	35620	0.005739	316	1.000000	1.545845	0.002026	111.581062
fc02.30 & IPR011990	Bacteria	0.005739	316	0.646895	35620	0.005739	316	1.000000	1.545845	0.002026	111.581062
a.118.8 & fc42 & fc20	Bacteria	0.005739	316	0.646895	35620	0.005739	316	1.000000	1.545845	0.002026	111.581062
fc02.16 & GC:H & fc70	Eukaryota	0.005721	315	0.413436	22765	0.005721	315	1.000000	2.418757	0.003356	184.767811
a.118.8 & fc20.09 & fc42	Bacteria	0.005703	314	0.646895	35620	0.005703	314	1.000000	1.545845	0.002014	110.874852
fc70.30 & GC:H & Pi:NC	Eukaryota	0.005703	314	0.413436	22765	0.005703	314	1.000000	2.418757	0.003345	184.181247
IPR001611 & fc30.05 & fc30.01 & fc32	Bacteria	0.005703	314	0.646895	35620	0.005703	314	1.000000	1.545845	0.002014	110.874852
IPR001611 & fc30.05 & fc30 & fc32	Bacteria	0.005703	314	0.646895	35620	0.005703	314	1.000000	1.545845	0.002014	110.874852
PF00560 & fc20	Bacteria	0.005684	313	0.646895	35620	0.005684	313	1.000000	1.545845	0.002007	110.521748
fc70.30 & fc02 & GC:H & fc16	Eukaryota	0.005684	313	0.413436	22765	0.005684	313	1.000000	2.418757	0.003334	183.594682
fc02.13 & fc20 & GC:H & fc01	Eukaryota	0.005684	313	0.413436	22765	0.005684	313	1.000000	2.418757	0.003334	183.594682
l:XL & fc16	alpha/beta	0.005684	313	0.530302	29200	0.005684	313	1.000000	1.885719	0.002670	147.015582
PR00019 & fc40	Bacteria	0.005684	313	0.646895	35620	0.005684	313	1.000000	1.545845	0.002007	110.521748
TP:Mitochondrion & GC:H & Pi:NL	Eukaryota	0.005684	313	0.413436	22765	0.005684	313	1.000000	2.418757	0.003334	183.594682
IPR000719 & fc32.05 & fc30	Bacteria	0.005684	313	0.646895	35620	0.005684	313	1.000000	1.545845	0.002007	110.521748
PR00019 & fc30.05 & fc30 & fc32	Bacteria	0.005666	312	0.646895	35620	0.005666	312	1.000000	1.545845	0.002001	110.168643
d.144.1 & fc32.05	Bacteria	0.005666	312	0.646895	35620	0.005666	312	1.000000	1.545845	0.002001	110.168643
l:L & fc10 & fc01	all alpha	0.005666	312	0.610374	33609	0.005666	312	1.000000	1.638341	0.002208	121.563446
a.118.8 & fc32.01 & fc32	Bacteria	0.005666	312	0.646895	35620	0.005666	312	1.000000	1.545845	0.002001	110.168643
IPR000719 & fc32.05 & fc30.01 & fc32	Bacteria	0.005666	312	0.646895	35620	0.005666	312	1.000000	1.545845	0.002001	110.168643
PD000001 & fc32.05	Bacteria	0.005666	312	0.646895	35620	0.005666	312	1.000000	1.545845	0.002001	110.168643
PR00019 & fc30.05 & fc30.01 & fc32	Bacteria	0.005666	312	0.646895	35620	0.005666	312	1.000000	1.545845	0.002001	110.168643
PS50011 & fc32.05	Bacteria	0.005666	312	0.646895	35620	0.005666	312	1.000000	1.545845	0.002001	110.168643
IPR001611 & fc40.01 & fc30.01 & fc30	Bacteria	0.005666	312	0.646895	35620	0.005666	312	1.000000	1.545845	0.002001	110.168643
IPR001611 & fc40.01 & fc30.01 & fc40	Bacteria	0.005666	312	0.646895	35620	0.005666	312	1.000000	1.545845	0.002001	110.168643
IPR001611 & fc40.01 & fc30 & fc40	Bacteria	0.005666	312	0.646895	35620	0.005666	312	1.000000	1.545845	0.002001	110.168643
fc01.05 & GC:H & Pi:C & lc:U	Eukaryota	0.005666	312	0.413436	22765	0.005666	312	1.000000	2.418757	0.003324	183.008118
fc02 & fc16.01 & GC:H & lc:U	Eukaryota	0.005648	311	0.413436	22765	0.005648	311	1.000000	2.418757	0.003313	182.421553
PR00019 & fc32.05 & fc30	Bacteria	0.005648	311	0.646895	35620	0.005648	311	1.000000	1.545845	0.001994	109.815539
IPR000719 & fc30.05 & fc32.05 & fc32	Bacteria	0.005648	311	0.646895	35620	0.005648	311	1.000000	1.545845	0.001994	109.815539
PR00019 & fc32.05 & fc30.01 & fc32	Bacteria	0.005648	311	0.646895	35620	0.005648	311	1.000000	1.545845	0.001994	109.815539
PF00560 & fc40.01 & fc30.01 & fc40	Bacteria	0.005630	310	0.646895	35620	0.005630	310	1.000000	1.545845	0.001988	109.462434
fc38.06	Eukaryota	0.005630	310	0.413436	22765	0.005630	310	1.000000	2.418757	0.003302	181.834989
fc40.02 & GC:H & do:L	Eukaryota	0.005630	310	0.413436	22765	0.005630	310	1.000000	2.418757	0.003302	181.834989
G3D.1.25.40.10 & fc14.01 & fc11 & fc20	Bacteria	0.005612	309	0.646895	35620	0.005612	309	1.000000	1.545845	0.001982	109.109329
Nuclear protein & fc10.03 & fc40.02 & fc11	Bacteria	0.005612	309	0.646895	35620	0.005612	309	1.000000	1.545845	0.001982	109.109329
fc20.01 & GC:H & TP:Secretory & fc01	Eukaryota	0.005612	309	0.413436	22765	0.005612	309	1.000000	2.418757	0.003292	181.248425
IPR011990 & fc14.01 & fc11 & fc20	Bacteria	0.005612	309	0.646895	35620	0.005612	309	1.000000	1.545845	0.001982	109.109329
a.118.8 & fc02 & fc42	Bacteria	0.005612	309	0.646895	35620	0.005612	309	1.000000	1.545845	0.001982	109.109329
a.118.8 & fc11.02 & fc42	Bacteria	0.005612	309	0.646895	35620	0.005612	309	1.000000	1.545845	0.001982	109.109329
a.118.8 & fc11 & fc42	Bacteria	0.005612	309	0.646895	35620	0.005612	309	1.000000	1.545845	0.001982	109.109329
fc45.03 & fc43.03 & fc70.10 & fc20.09	Bacteria	0.005612	309	0.646895	35620	0.005612	309	1.000000	1.545845	0.001982	109.109329
fc20.09 & fc32 & GC:H & do:L	Eukaryota	0.005612	309	0.413436	22765	0.005612	309	1.000000	2.418757	0.003292	181.248425
fc45 & fc43.03 & fc70.10 & fc20.09	Bacteria	0.005612	309	0.646895	35620	0.005612	309	1.000000	1.545845	0.001982	109.109329
Multigene family & fc10.03 & fc41 & fc42	Bacteria	0.005594	308	0.646895	35620	0.005594	308	1.000000	1.545845	0.001975	108.756225
IPR001611 & fc30.05 & fc30 & fc40	Bacteria	0.005594	308	0.646895	35620	0.005594	308	1.000000	1.545845	0.001975	108.756225
fc16.21 & fc41.05 & GC:H & fc16	Eukaryota	0.005594	308	0.413436	22765	0.005594	308	1.000000	2.418757	0.003281	180.661860
l:L & fc70.10 & fc11	all alpha	0.005594	308	0.610374	33609	0.005594	308	1.000000	1.638341	0.002179	120.004940
fc16.21 & fc20 & GC:H & do:M	Eukaryota	0.005575	307	0.413436	22765	0.005575	307	1.000000	2.418757	0.003270	180.075296
Oxidoreductase & GC:H & do:M	Eukaryota	0.005575	307	0.413436	22765	0.005575	307	1.000000	2.418757	0.003270	180.075296
fc16.19 & fc20 & GC:H & do:L	Eukaryota	0.005575	307	0.413436	22765	0.005575	307	1.000000	2.418757	0.003270	180.075296
PR00019 & fc20	Bacteria	0.005575	307	0.646895	35620	0.005575	307	1.000000	1.545845	0.001969	108.403120
fc42 & fc32 & GC:H & do:L	Eukaryota	0.005575	307	0.413436	22765	0.005575	307	1.000000	2.418757	0.003270	180.075296
fc16.21 & fc41.05 & GC:H & fc70	Eukaryota	0.005575	307	0.413436	22765	0.005575	307	1.000000	2.418757	0.003270	180.075296
fc34.01 & fc32.05 & GC:H & fc16	Eukaryota	0.005575	307	0.413436	22765	0.005575	307	1.000000	2.418757	0.003270	180.075296
IPR002885 & fc42	Bacteria	0.005557	306	0.646895	35620	0.005557	306	1.000000	1.545845	0.001962	108.050015
IPR011990 & fc14.01 & fc11.02 & fc20	Bacteria	0.005557	306	0.646895	35620	0.005557	306	1.000000	1.545845	0.001962	108.050015
G3D.1.25.40.10 & fc14.01 & fc11.02 & fc20	Bacteria	0.005557	306	0.646895	35620	0.005557	306	1.000000	1.545845	0.001962	108.050015
fc01.20 & fc16.17 & GC:H	Eukaryota	0.005557	306	0.413436	22765	0.005557	306	1.000000	2.418757	0.003260	179.488731
fc02.16 & GC:H & fc16	Eukaryota	0.005557	306	0.413436	22765	0.005557	306	1.000000	2.418757	0.003260	179.488731
TIGR00756 & fc42	Bacteria	0.005557	306	0.646895	35620	0.005557	306	1.000000	1.545845	0.001962	108.050015
fc41.03 & fc11 & do:H	Bacteria	0.005539	305	0.646895	35620	0.005539	305	1.000000	1.545845	0.001956	107.696911
fc41.03 & fc11.02 & do:H	Bacteria	0.005539	305	0.646895	35620	0.005539	305	1.000000	1.545845	0.001956	107.696911
fc32.07 & fc20.03 & GC:H	Eukaryota	0.005539	305	0.413436	22765	0.005539	305	1.000000	2.418757	0.003249	178.902167
IPR001611 & fc30.05 & fc32.05 & fc32	Bacteria	0.005521	304	0.646895	35620	0.005521	304	1.000000	1.545845	0.001949	107.343806
fc02.30 & G3D.1.25.40.10 & fc11.02 & fc20	Bacteria	0.005521	304	0.646895	35620	0.005521	304	1.000000	1.545845	0.001949	107.343806
Nuclear protein & fc10.01 & fc40.02 & fc16	Bacteria	0.005521	304	0.646895	35620	0.005521	304	1.000000	1.545845	0.001949	107.343806
fc02.30 & G3D.1.25.40.10 & fc11 & fc20	Bacteria	0.005521	304	0.646895	35620	0.005521	304	1.000000	1.545845	0.001949	107.343806
fc02.30 & fc14.01 & fc02 & fc20	Bacteria	0.005521	304	0.646895	35620	0.005521	304	1.000000	1.545845	0.001949	107.343806
PF00560 & fc30.05 & fc32.05 & fc32	Bacteria	0.005521	304	0.646895	35620	0.005521	304	1.000000	1.545845	0.001949	107.343806
PF00560 & fc70.02 & fc32	Bacteria	0.005521	304	0.646895	35620	0.005521	304	1.000000	1.545845	0.001949	107.343806
GC:H & lc:H & fc16 & do:L	Eukaryota	0.005521	304	0.413436	22765	0.005521	304	1.000000	2.418757	0.003238	178.315602
l:L & fc34 & fc16.01	alpha/beta	0.005521	304	0.530302	29200	0.005521	304	1.000000	1.885719	0.002593	142.788297
IPR001611 & fc70.02 & fc32	Bacteria	0.005521	304	0.646895	35620	0.005521	304	1.000000	1.545845	0.001949	107.343806
fc16.21 & fc41.05 & GC:H & fc01	Eukaryota	0.005503	303	0.413436	22765	0.005503	303	1.000000	2.418757	0.003228	177.729038
fc41.05 & GC:H & do:L	Eukaryota	0.005503	303	0.413436	22765	0.005503	303	1.000000	2.418757	0.003228	177.729038
fc20.01 & GC:H & lc:H & fc16	Eukaryota	0.005503	303	0.413436	22765	0.005503	303	1.000000	2.418757	0.003228	177.729038
fc32 & GC:H & TM & do:L	Eukaryota	0.005503	303	0.413436	22765	0.005503	303	1.000000	2.418757	0.003228	177.729038
fc16.17 & fc20.01 & fc16.01 & GC:H	Eukaryota	0.005503	303	0.413436	22765	0.005503	303	1.000000	2.418757	0.003228	177.729038
IPR001611 & fc40 & fc32	Bacteria	0.005503	303	0.646895	35620	0.005503	303	1.000000	1.545845	0.001943	106.990702
PF00560 & fc40 & fc32	Bacteria	0.005485	302	0.646895	35620	0.005485	302	1.000000	1.545845	0.001937	106.637597
fc01.01 & fc41 & GC:H & fc70.03	Eukaryota	0.005485	302	0.413436	22765	0.005485	302	1.000000	2.418757	0.003217	177.142473
fc32.01 & fc20 & GC:H & do:L	Eukaryota	0.005485	302	0.413436	22765	0.005485	302	1.000000	2.418757	0.003217	177.142473
G3D.1.25.40.10 & fc14.01 & fc42 & fc20	Bacteria	0.005485	302	0.646895	35620	0.005485	302	1.000000	1.545845	0.001937	106.637597
fc32.05 & GC:H & TM	Eukaryota	0.005485	302	0.413436	22765	0.005485	302	1.000000	2.418757	0.003217	177.142473
Nuclear protein & fc40.02 & fc42	Bacteria	0.005485	302	0.646895	35620	0.005485	302	1.000000	1.545845	0.001937	106.637597
PR00019 & fc30.05 & fc32.05 & fc32	Bacteria	0.005485	302	0.646895	35620	0.005485	302	1.000000	1.545845	0.001937	106.637597
IPR011990 & fc14.01 & fc42 & fc20	Bacteria	0.005485	302	0.646895	35620	0.005485	302	1.000000	1.545845	0.001937	106.637597
Nuclear protein & fc10.01 & fc40.02 & fc70.10	Bacteria	0.005485	302	0.646895	35620	0.005485	302	1.000000	1.545845	0.001937	106.637597
Glycoprotein & fc42.01	Bacteria	0.005466	301	0.646895	35620	0.005466	301	1.000000	1.545845	0.001930	106.284492
PR00019 & PF00560 & fc14	Bacteria	0.005466	301	0.646895	35620	0.005466	301	1.000000	1.545845	0.001930	106.284492
fc20.03 & fc40 & GC:H	Eukaryota	0.005448	300	0.413436	22765	0.005448	300	1.000000	2.418757	0.003196	175.969344
fc01.01 & fc32.01 & GC:H & fc70.03	Eukaryota	0.005448	300	0.413436	22765	0.005448	300	1.000000	2.418757	0.003196	175.969344
fc16.21 & fc16.17 & GC:H & fc70.03	Eukaryota	0.005448	300	0.413436	22765	0.005448	300	1.000000	2.418757	0.003196	175.969344
l:L & fc10.01 & fc16.03 & fc16	all alpha	0.005448	300	0.610374	33609	0.005448	300	1.000000	1.638341	0.002123	116.887928
G3D.1.25.40.10 & fc14.01 & fc11 & fc42	Bacteria	0.005430	299	0.646895	35620	0.005430	299	1.000000	1.545845	0.001917	105.578283
fc32.01 & GC:H & do:L & lc:U	Eukaryota	0.005430	299	0.413436	22765	0.005430	299	1.000000	2.418757	0.003185	175.382780
PR00019 & fc70.02 & fc32	Bacteria	0.005430	299	0.646895	35620	0.005430	299	1.000000	1.545845	0.001917	105.578283
IPR011990 & fc14.01 & fc11 & fc42	Bacteria	0.005430	299	0.646895	35620	0.005430	299	1.000000	1.545845	0.001917	105.578283
a.118.8 & fc32.01 & fc11.02	Bacteria	0.005412	298	0.646895	35620	0.005412	298	1.000000	1.545845	0.001911	105.225178
a.118.8 & fc11.02 & fc32	Bacteria	0.005412	298	0.646895	35620	0.005412	298	1.000000	1.545845	0.001911	105.225178
a.118.8 & fc11 & fc32	Bacteria	0.005412	298	0.646895	35620	0.005412	298	1.000000	1.545845	0.001911	105.225178
Nuclear protein & fc18.01	Bacteria	0.005412	298	0.646895	35620	0.005412	298	1.000000	1.545845	0.001911	105.225178
fc42.10 & Nuclear protein & fc10.03	Bacteria	0.005412	298	0.646895	35620	0.005412	298	1.000000	1.545845	0.001911	105.225178
l:L & fc11.02 & fc16	all alpha	0.005394	297	0.610374	33609	0.005394	297	1.000000	1.638341	0.002102	115.719049
fc02.13 & GC:H & do:L	Eukaryota	0.005394	297	0.413436	22765	0.005394	297	1.000000	2.418757	0.003164	174.209651
fc32.05 & GC:H & lc:0	Eukaryota	0.005394	297	0.413436	22765	0.005394	297	1.000000	2.418757	0.003164	174.209651
fc16.21 & fc40.02 & GC:H & fc16	Eukaryota	0.005394	297	0.413436	22765	0.005394	297	1.000000	2.418757	0.003164	174.209651
IPR011990 & fc14.01 & fc11.02 & fc42	Bacteria	0.005394	297	0.646895	35620	0.005394	297	1.000000	1.545845	0.001905	104.872074
G3D.1.25.40.10 & fc14.01 & fc11.02 & fc42	Bacteria	0.005394	297	0.646895	35620	0.005394	297	1.000000	1.545845	0.001905	104.872074
SignalP & fc32 & GC:H & fc70	Eukaryota	0.005376	296	0.413436	22765	0.005376	296	1.000000	2.418757	0.003153	173.623086
fc11 & GC:H & fc70.03 & lc:U	Eukaryota	0.005376	296	0.413436	22765	0.005376	296	1.000000	2.418757	0.003153	173.623086
fc41.05 & fc20.03 & GC:H	Eukaryota	0.005376	296	0.413436	22765	0.005376	296	1.000000	2.418757	0.003153	173.623086
fc70.30 & fc32.01 & GC:H & fc16	Eukaryota	0.005376	296	0.413436	22765	0.005376	296	1.000000	2.418757	0.003153	173.623086
Multigene family & fc10.03 & fc41.05 & fc42	Bacteria	0.005376	296	0.646895	35620	0.005376	296	1.000000	1.545845	0.001898	104.518969
IPR011990 & fc42.26 & fc42 & fc20	Bacteria	0.005376	296	0.646895	35620	0.005376	296	1.000000	1.545845	0.001898	104.518969
fc01.07 & fc01.05 & GC:H & lc:U	Eukaryota	0.005376	296	0.413436	22765	0.005376	296	1.000000	2.418757	0.003153	173.623086
G3D.1.25.40.10 & fc42.26 & fc42 & fc20	Bacteria	0.005376	296	0.646895	35620	0.005376	296	1.000000	1.545845	0.001898	104.518969
fc16.21 & GC:H & do:M & lc:U	Eukaryota	0.005357	295	0.413436	22765	0.005357	295	1.000000	2.418757	0.003143	173.036522
fc01.01 & fc41.05 & GC:H & fc70.03	Eukaryota	0.005357	295	0.413436	22765	0.005357	295	1.000000	2.418757	0.003143	173.036522
fc20.01 & GC:H & TM & Pi:L	Eukaryota	0.005357	295	0.413436	22765	0.005357	295	1.000000	2.418757	0.003143	173.036522
PF00560 & fc30.01 & TP:Secretory	Bacteria	0.005357	295	0.646895	35620	0.005357	295	1.000000	1.545845	0.001892	104.165865
IPR001611 & fc20.09 & fc32 & fc14	Bacteria	0.005357	295	0.646895	35620	0.005357	295	1.000000	1.545845	0.001892	104.165865
fc01.01 & fc16.01 & GC:H & lc:U	Eukaryota	0.005357	295	0.413436	22765	0.005357	295	1.000000	2.418757	0.003143	173.036522
fc16.19 & GC:H & fc70.03 & lc:0	Eukaryota	0.005357	295	0.413436	22765	0.005357	295	1.000000	2.418757	0.003143	173.036522
IPR001611 & fc14.04 & fc30 & fc14	Bacteria	0.005357	295	0.646895	35620	0.005357	295	1.000000	1.545845	0.001892	104.165865
fc70.16 & fc16.01 & GC:H & lc:U	Eukaryota	0.005339	294	0.413436	22765	0.005339	294	1.000000	2.418757	0.003132	172.449957
fc02.13 & fc20.01 & GC:H & fc01	Eukaryota	0.005339	294	0.413436	22765	0.005339	294	1.000000	2.418757	0.003132	172.449957
IPR001611 & fc40.01 & fc30.01 & fc32	Bacteria	0.005339	294	0.646895	35620	0.005339	294	1.000000	1.545845	0.001885	103.812760
IPR001611 & fc40.01 & fc30 & fc32	Bacteria	0.005339	294	0.646895	35620	0.005339	294	1.000000	1.545845	0.001885	103.812760
TP:Mitochondrion & GC:H & TM	Eukaryota	0.005339	294	0.413436	22765	0.005339	294	1.000000	2.418757	0.003132	172.449957
Inner membrane & GC:H & do:L & fc70	Eukaryota	0.005339	294	0.413436	22765	0.005339	294	1.000000	2.418757	0.003132	172.449957
PF00560 & fc20.09 & fc32 & fc14	Bacteria	0.005339	294	0.646895	35620	0.005339	294	1.000000	1.545845	0.001885	103.812760
TP:Mitochondrion & GC:H & fc70 & lc:U	Eukaryota	0.005339	294	0.413436	22765	0.005339	294	1.000000	2.418757	0.003132	172.449957
fc02.01 & fc02 & GC:H	Eukaryota	0.005339	294	0.413436	22765	0.005339	294	1.000000	2.418757	0.003132	172.449957
fc70.30 & fc02 & GC:H & fc01	Eukaryota	0.005321	293	0.413436	22765	0.005321	293	1.000000	2.418757	0.003121	171.863393
fc16.17 & fc42 & GC:H	Eukaryota	0.005321	293	0.413436	22765	0.005321	293	1.000000	2.418757	0.003121	171.863393
fc16.21 & fc40.02 & GC:H & fc70	Eukaryota	0.005321	293	0.413436	22765	0.005321	293	1.000000	2.418757	0.003121	171.863393
fc20.09 & GC:H & lc:H	Eukaryota	0.005321	293	0.413436	22765	0.005321	293	1.000000	2.418757	0.003121	171.863393
IPR001611 & fc14.04 & fc32	Bacteria	0.005321	293	0.646895	35620	0.005321	293	1.000000	1.545845	0.001879	103.459655
fc02.13 & fc16.01 & GC:H & fc01	Eukaryota	0.005321	293	0.413436	22765	0.005321	293	1.000000	2.418757	0.003121	171.863393
IPR001611 & fc30.05 & fc30 & fc14	Bacteria	0.005321	293	0.646895	35620	0.005321	293	1.000000	1.545845	0.001879	103.459655
PF00560 & fc14.04 & fc32	Bacteria	0.005303	292	0.646895	35620	0.005303	292	1.000000	1.545845	0.001873	103.106551
fc16.21 & fc40.02 & GC:H & fc01	Eukaryota	0.005303	292	0.413436	22765	0.005303	292	1.000000	2.418757	0.003111	171.276828
fc14.10 & GC:H & fc70.03 & lc:U	Eukaryota	0.005303	292	0.413436	22765	0.005303	292	1.000000	2.418757	0.003111	171.276828
PR00019 & fc32.05 & fc32 & fc14	Bacteria	0.005303	292	0.646895	35620	0.005303	292	1.000000	1.545845	0.001873	103.106551
fc02.30 & G3D.1.25.40.10 & fc42 & fc20	Bacteria	0.005303	292	0.646895	35620	0.005303	292	1.000000	1.545845	0.001873	103.106551
fc02.30 & fc14.01 & fc11.02 & fc20	Bacteria	0.005303	292	0.646895	35620	0.005303	292	1.000000	1.545845	0.001873	103.106551
fc02.30 & fc14.01 & fc11 & fc20	Bacteria	0.005303	292	0.646895	35620	0.005303	292	1.000000	1.545845	0.001873	103.106551
PR00019 & fc14.04 & fc30 & fc14	Bacteria	0.005285	291	0.646895	35620	0.005285	291	1.000000	1.545845	0.001866	102.753446
PR00019 & fc30.05 & fc30 & fc14	Bacteria	0.005285	291	0.646895	35620	0.005285	291	1.000000	1.545845	0.001866	102.753446
Nuclear protein & fc10.03 & fc40.02 & fc11.02	Bacteria	0.005285	291	0.646895	35620	0.005285	291	1.000000	1.545845	0.001866	102.753446
IPR008271 & TP:Secretory & TM	Bacteria	0.005285	291	0.646895	35620	0.005285	291	1.000000	1.545845	0.001866	102.753446
fc02.01 & GC:H & fc01	Eukaryota	0.005285	291	0.413436	22765	0.005285	291	1.000000	2.418757	0.003100	170.690264
PF00560 & fc30.05 & fc32 & fc14	Bacteria	0.005285	291	0.646895	35620	0.005285	291	1.000000	1.545845	0.001866	102.753446
PS00108 & TP:Secretory & TM	Bacteria	0.005285	291	0.646895	35620	0.005285	291	1.000000	1.545845	0.001866	102.753446
IPR001611 & fc30.05 & fc32 & fc14	Bacteria	0.005285	291	0.646895	35620	0.005285	291	1.000000	1.545845	0.001866	102.753446
fc01.03 & GC:H & Pi:NC & fc01	Eukaryota	0.005285	291	0.413436	22765	0.005285	291	1.000000	2.418757	0.003100	170.690264
fc02.45 & fc02 & GC:H	Eukaryota	0.005267	290	0.413436	22765	0.005267	290	1.000000	2.418757	0.003089	170.103699
fc01.20 & fc41 & GC:H & fc01	Eukaryota	0.005267	290	0.413436	22765	0.005267	290	1.000000	2.418757	0.003089	170.103699
fc02 & fc16.01 & fc32 & GC:H	Eukaryota	0.005267	290	0.413436	22765	0.005267	290	1.000000	2.418757	0.003089	170.103699
fc16.21 & fc20.01 & GC:H & do:M	Eukaryota	0.005267	290	0.413436	22765	0.005267	290	1.000000	2.418757	0.003089	170.103699
Multigene family & fc34 & fc10 & fc42	Bacteria	0.005267	290	0.646895	35620	0.005267	290	1.000000	1.545845	0.001860	102.400341
IPR001611 & fc30.05 & fc30 & TP:Secretory	Bacteria	0.005249	289	0.646895	35620	0.005249	289	1.000000	1.545845	0.001853	102.047237
IPR001611 & fc40.01 & fc32.05 & fc32	Bacteria	0.005249	289	0.646895	35620	0.005249	289	1.000000	1.545845	0.001853	102.047237
Hydrolase & GC:H & fc70.03	Eukaryota	0.005249	289	0.413436	22765	0.005249	289	1.000000	2.418757	0.003079	169.517135
IPR001611 & fc40 & fc14	Bacteria	0.005249	289	0.646895	35620	0.005249	289	1.000000	1.545845	0.001853	102.047237
fc02.16 & GC:H & fc70.03	Eukaryota	0.005249	289	0.413436	22765	0.005249	289	1.000000	2.418757	0.003079	169.517135
fc01.06 & fc41 & GC:H & fc70.03	Eukaryota	0.005249	289	0.413436	22765	0.005249	289	1.000000	2.418757	0.003079	169.517135
PF00560 & fc40.01 & fc32.05 & fc32	Bacteria	0.005249	289	0.646895	35620	0.005249	289	1.000000	1.545845	0.001853	102.047237
IPR001611 & fc30.05 & fc30.01 & TP:Secretory	Bacteria	0.005249	289	0.646895	35620	0.005249	289	1.000000	1.545845	0.001853	102.047237
PR00019 & fc14.04 & fc32	Bacteria	0.005249	289	0.646895	35620	0.005249	289	1.000000	1.545845	0.001853	102.047237
fc36 & fc16.19 & GC:H	Eukaryota	0.005249	289	0.413436	22765	0.005249	289	1.000000	2.418757	0.003079	169.517135
PR00019 & fc30.05 & fc32 & fc14	Bacteria	0.005249	289	0.646895	35620	0.005249	289	1.000000	1.545845	0.001853	102.047237
PR00019 & fc40.01 & fc30.01 & fc32	Bacteria	0.005249	289	0.646895	35620	0.005249	289	1.000000	1.545845	0.001853	102.047237
PR00019 & fc40.01 & fc30 & fc32	Bacteria	0.005249	289	0.646895	35620	0.005249	289	1.000000	1.545845	0.001853	102.047237
fc01.20 & fc41 & GC:H & fc70	Eukaryota	0.005249	289	0.413436	22765	0.005249	289	1.000000	2.418757	0.003079	169.517135
fc20 & GC:H & lc:H & fc01	Eukaryota	0.005249	289	0.413436	22765	0.005249	289	1.000000	2.418757	0.003079	169.517135
do:0 & GC:H & fc01	Eukaryota	0.005249	289	0.413436	22765	0.005249	289	1.000000	2.418757	0.003079	169.517135
fc02.30 & fc14.01 & fc42 & fc20	Bacteria	0.005230	288	0.646895	35620	0.005230	288	1.000000	1.545845	0.001847	101.694132
Multigene family & fc34 & fc10 & fc40	Bacteria	0.005230	288	0.646895	35620	0.005230	288	1.000000	1.545845	0.001847	101.694132
G3D.1.25.40.10 & fc42.26 & fc11 & fc42	Bacteria	0.005230	288	0.646895	35620	0.005230	288	1.000000	1.545845	0.001847	101.694132
fc02.45 & GC:H & fc70	Eukaryota	0.005230	288	0.413436	22765	0.005230	288	1.000000	2.418757	0.003068	168.930570
PR00019 & fc30.05 & fc30.01 & TP:Secretory	Bacteria	0.005230	288	0.646895	35620	0.005230	288	1.000000	1.545845	0.001847	101.694132
PR00019 & fc30.05 & fc30 & TP:Secretory	Bacteria	0.005230	288	0.646895	35620	0.005230	288	1.000000	1.545845	0.001847	101.694132
Nuclear protein & fc18 & fc11	Bacteria	0.005230	288	0.646895	35620	0.005230	288	1.000000	1.545845	0.001847	101.694132
IPR011990 & fc42.26 & fc11 & fc42	Bacteria	0.005230	288	0.646895	35620	0.005230	288	1.000000	1.545845	0.001847	101.694132
PF00560 & fc40 & fc14	Bacteria	0.005230	288	0.646895	35620	0.005230	288	1.000000	1.545845	0.001847	101.694132
fc01.06 & fc16.19 & GC:H	Eukaryota	0.005230	288	0.413436	22765	0.005230	288	1.000000	2.418757	0.003068	168.930570
fc02 & fc42 & GC:H & lc:U	Eukaryota	0.005230	288	0.413436	22765	0.005230	288	1.000000	2.418757	0.003068	168.930570
fc70.16 & fc32.01 & GC:H	Eukaryota	0.005230	288	0.413436	22765	0.005230	288	1.000000	2.418757	0.003068	168.930570
fc02.30 & fc14.01 & fc02 & fc42	Bacteria	0.005230	288	0.646895	35620	0.005230	288	1.000000	1.545845	0.001847	101.694132
IPR011990 & fc42.26 & fc11.02 & fc42	Bacteria	0.005230	288	0.646895	35620	0.005230	288	1.000000	1.545845	0.001847	101.694132
G3D.1.25.40.10 & fc42.26 & fc11.02 & fc42	Bacteria	0.005230	288	0.646895	35620	0.005230	288	1.000000	1.545845	0.001847	101.694132
fc20 & GC:H & TP:Secretory & lc:U	Eukaryota	0.005212	287	0.413436	22765	0.005212	287	1.000000	2.418757	0.003057	168.344006
TIGR00756 & fc32	Bacteria	0.005212	287	0.646895	35620	0.005212	287	1.000000	1.545845	0.001840	101.341028
IPR002885 & fc32	Bacteria	0.005212	287	0.646895	35620	0.005212	287	1.000000	1.545845	0.001840	101.341028
fc32.01 & fc20.03 & GC:H & do:L	Eukaryota	0.005212	287	0.413436	22765	0.005212	287	1.000000	2.418757	0.003057	168.344006
fc01.01 & fc32 & GC:H & do:L	Eukaryota	0.005212	287	0.413436	22765	0.005212	287	1.000000	2.418757	0.003057	168.344006
Serine/threonine-protein kinase & Phosphorylation & fc30.01	Bacteria	0.005194	286	0.646895	35620	0.005194	286	1.000000	1.545845	0.001834	100.987923
fc32 & GC:H & Pi:NC & do:L	Eukaryota	0.005194	286	0.413436	22765	0.005194	286	1.000000	2.418757	0.003047	167.757441
PR00019 & fc20.09 & fc32 & fc14	Bacteria	0.005194	286	0.646895	35620	0.005194	286	1.000000	1.545845	0.001834	100.987923
fc16.21 & fc41 & GC:H & fc70.03	Eukaryota	0.005194	286	0.413436	22765	0.005194	286	1.000000	2.418757	0.003047	167.757441
Serine/threonine-protein kinase & Phosphorylation & fc30	Bacteria	0.005194	286	0.646895	35620	0.005194	286	1.000000	1.545845	0.001834	100.987923
IPR001611 & fc40.01 & fc32 & fc14	Bacteria	0.005176	285	0.646895	35620	0.005176	285	1.000000	1.545845	0.001828	100.634818
fc01.07 & fc16.19 & GC:H & fc01	Eukaryota	0.005176	285	0.413436	22765	0.005176	285	1.000000	2.418757	0.003036	167.170877
fc01.07 & fc01.01 & GC:H & lc:U	Eukaryota	0.005176	285	0.413436	22765	0.005176	285	1.000000	2.418757	0.003036	167.170877
fc01.07 & fc16.19 & GC:H & fc16	Eukaryota	0.005176	285	0.413436	22765	0.005176	285	1.000000	2.418757	0.003036	167.170877
PF00560 & fc40.01 & fc32 & fc14	Bacteria	0.005176	285	0.646895	35620	0.005176	285	1.000000	1.545845	0.001828	100.634818
PF00560 & TM	Bacteria	0.005176	285	0.646895	35620	0.005176	285	1.000000	1.545845	0.001828	100.634818
fc32.01 & fc20.01 & GC:H & do:L	Eukaryota	0.005176	285	0.413436	22765	0.005176	285	1.000000	2.418757	0.003036	167.170877
G3D.1.25.40.10 & fc42.26 & fc11 & fc20	Bacteria	0.005158	284	0.646895	35620	0.005158	284	1.000000	1.545845	0.001821	100.281714
fc40 & GC:H & fc70.03 & do:L	Eukaryota	0.005158	284	0.413436	22765	0.005158	284	1.000000	2.418757	0.003025	166.584313
fc20.03 & fc42 & fc32 & GC:H	Eukaryota	0.005158	284	0.413436	22765	0.005158	284	1.000000	2.418757	0.003025	166.584313
PR00019 & fc40.01 & fc32.05 & fc32	Bacteria	0.005158	284	0.646895	35620	0.005158	284	1.000000	1.545845	0.001821	100.281714
IPR011990 & fc42.26 & fc11.02 & fc20	Bacteria	0.005158	284	0.646895	35620	0.005158	284	1.000000	1.545845	0.001821	100.281714
Nuclear protein & fc18 & fc10	Bacteria	0.005158	284	0.646895	35620	0.005158	284	1.000000	1.545845	0.001821	100.281714
Nuclear protein & fc18 & fc40	Bacteria	0.005158	284	0.646895	35620	0.005158	284	1.000000	1.545845	0.001821	100.281714
fc01.20 & fc40 & GC:H & fc01	Eukaryota	0.005158	284	0.413436	22765	0.005158	284	1.000000	2.418757	0.003025	166.584313
IPR011990 & fc42.26 & fc11 & fc20	Bacteria	0.005158	284	0.646895	35620	0.005158	284	1.000000	1.545845	0.001821	100.281714
G3D.1.25.40.10 & fc42.26 & fc11.02 & fc20	Bacteria	0.005158	284	0.646895	35620	0.005158	284	1.000000	1.545845	0.001821	100.281714
fc16.17 & fc70.02 & GC:H	Eukaryota	0.005140	283	0.413436	22765	0.005140	283	1.000000	2.418757	0.003015	165.997748
fc73.03 & fc36.25 & fc14.10 & fc10	Bacteria	0.005140	283	0.646895	35620	0.005140	283	1.000000	1.545845	0.001815	99.928609
fc70.02 & fc32 & GC:H & do:L	Eukaryota	0.005140	283	0.413436	22765	0.005140	283	1.000000	2.418757	0.003015	165.997748
fc20.01 & GC:H & TM & lc:H	Eukaryota	0.005140	283	0.413436	22765	0.005140	283	1.000000	2.418757	0.003015	165.997748
fc01.20 & fc41 & GC:H & fc16	Eukaryota	0.005140	283	0.413436	22765	0.005140	283	1.000000	2.418757	0.003015	165.997748
c.10.2 & TP:Secretory	Bacteria	0.005140	283	0.646895	35620	0.005140	283	1.000000	1.545845	0.001815	99.928609
Nuclear protein & fc30.01	Bacteria	0.005121	282	0.646895	35620	0.005121	282	1.000000	1.545845	0.001808	99.575504
fc11 & fc42 & GC:H & fc70	Eukaryota	0.005121	282	0.413436	22765	0.005121	282	1.000000	2.418757	0.003004	165.411184
fc12 & fc16.19 & GC:H	Eukaryota	0.005121	282	0.413436	22765	0.005121	282	1.000000	2.418757	0.003004	165.411184
fc02.30 & fc11.02 & fc42	Bacteria	0.005121	282	0.646895	35620	0.005121	282	1.000000	1.545845	0.001808	99.575504
fc02.30 & fc11 & fc42	Bacteria	0.005121	282	0.646895	35620	0.005121	282	1.000000	1.545845	0.001808	99.575504
fc02 & fc32 & GC:H & do:L	Eukaryota	0.005121	282	0.413436	22765	0.005121	282	1.000000	2.418757	0.003004	165.411184
COG0515 & SignalP	Bacteria	0.005121	282	0.646895	35620	0.005121	282	1.000000	1.545845	0.001808	99.575504
fc70.16 & fc42 & GC:H & lc:U	Eukaryota	0.005121	282	0.413436	22765	0.005121	282	1.000000	2.418757	0.003004	165.411184
fc02.13 & fc02.11 & GC:H & fc01	Eukaryota	0.005103	281	0.413436	22765	0.005103	281	1.000000	2.418757	0.002993	164.824619
fc16.03 & GC:H & fc01 & lc:U	Eukaryota	0.005103	281	0.413436	22765	0.005103	281	1.000000	2.418757	0.002993	164.824619
fc02.30 & fc42.26 & fc11.02 & fc20	Bacteria	0.005103	281	0.646895	35620	0.005103	281	1.000000	1.545845	0.001802	99.222400
Multigene family & fc10.03 & fc34 & fc42	Bacteria	0.005103	281	0.646895	35620	0.005103	281	1.000000	1.545845	0.001802	99.222400
fc02.30 & fc42.26 & fc11 & fc20	Bacteria	0.005103	281	0.646895	35620	0.005103	281	1.000000	1.545845	0.001802	99.222400
fc32 & GC:H & Pi:C & lc:U	Eukaryota	0.005103	281	0.413436	22765	0.005103	281	1.000000	2.418757	0.002993	164.824619
fc01.20 & fc16.19 & GC:H & fc01	Eukaryota	0.005103	281	0.413436	22765	0.005103	281	1.000000	2.418757	0.002993	164.824619
fc01.20 & fc16.19 & GC:H & fc16	Eukaryota	0.005103	281	0.413436	22765	0.005103	281	1.000000	2.418757	0.002993	164.824619
fc01.06 & fc16.17 & GC:H	Eukaryota	0.005103	281	0.413436	22765	0.005103	281	1.000000	2.418757	0.002993	164.824619
fc02.01 & fc01.05 & GC:H	Eukaryota	0.005103	281	0.413436	22765	0.005103	281	1.000000	2.418757	0.002993	164.824619
fc02.01 & GC:H & fc70	Eukaryota	0.005085	280	0.413436	22765	0.005085	280	1.000000	2.418757	0.002983	164.238055
fc32.05 & fc16.17 & GC:H & fc16	Eukaryota	0.005085	280	0.413436	22765	0.005085	280	1.000000	2.418757	0.002983	164.238055
SignalP & fc20 & GC:H & fc16	Eukaryota	0.005085	280	0.413436	22765	0.005085	280	1.000000	2.418757	0.002983	164.238055
c.10.2 & fc20	Bacteria	0.005085	280	0.646895	35620	0.005085	280	1.000000	1.545845	0.001796	98.869295
GC:H & fc70.03 & Pi:NC & all alpha	Eukaryota	0.005067	279	0.413436	22765	0.005067	279	1.000000	2.418757	0.002972	163.651490
fc01.20 & fc40 & GC:H & fc70	Eukaryota	0.005067	279	0.413436	22765	0.005067	279	1.000000	2.418757	0.002972	163.651490
fc12 & fc70.16 & GC:H	Eukaryota	0.005067	279	0.413436	22765	0.005067	279	1.000000	2.418757	0.002972	163.651490
Inner membrane & fc70.30 & GC:H & fc16	Eukaryota	0.005049	278	0.413436	22765	0.005049	278	1.000000	2.418757	0.002961	163.064926
PR00019 & fc40.01 & fc32 & fc14	Bacteria	0.005049	278	0.646895	35620	0.005049	278	1.000000	1.545845	0.001783	98.163086
Multigene family & fc10.03 & fc40.02 & fc10	Bacteria	0.005049	278	0.646895	35620	0.005049	278	1.000000	1.545845	0.001783	98.163086
c.10.2 & fc70.02 & fc32	Bacteria	0.005049	278	0.646895	35620	0.005049	278	1.000000	1.545845	0.001783	98.163086
PF00560 & fc32 & TP:Secretory	Bacteria	0.005031	277	0.646895	35620	0.005031	277	1.000000	1.545845	0.001776	97.809981
fc40.01 & fc32.05 & fc20 & TP:Secretory	Bacteria	0.005031	277	0.646895	35620	0.005031	277	1.000000	1.545845	0.001776	97.809981
c.10.2 & fc30.05 & fc32.05 & fc32	Bacteria	0.005031	277	0.646895	35620	0.005031	277	1.000000	1.545845	0.001776	97.809981
fc38.01	Bacteria	0.005031	277	0.646895	35620	0.005031	277	1.000000	1.545845	0.001776	97.809981
PF00249	Bacteria	0.005012	276	0.646895	35620	0.005012	276	1.000000	1.545845	0.001770	97.456877
fc01.03 & fc16.19 & GC:H	Eukaryota	0.004994	275	0.413436	22765	0.004994	275	1.000000	2.418757	0.002929	161.305232
Serine/threonine-protein kinase & Phosphorylation & fc30.05	Bacteria	0.004994	275	0.646895	35620	0.004994	275	1.000000	1.545845	0.001764	97.103772
fc77.03 & fc41 & GC:H & fc16	Eukaryota	0.004994	275	0.413436	22765	0.004994	275	1.000000	2.418757	0.002929	161.305232
fc01.07 & fc16.19 & GC:H & fc70	Eukaryota	0.004994	275	0.413436	22765	0.004994	275	1.000000	2.418757	0.002929	161.305232
fc73.03 & fc10.03 & fc36 & fc14.10	Bacteria	0.004994	275	0.646895	35620	0.004994	275	1.000000	1.545845	0.001764	97.103772
Inner membrane & Transport & fc70.30 & TP:Secretory	Eukaryota	0.004994	275	0.413436	22765	0.004994	275	1.000000	2.418757	0.002929	161.305232
fc20 & GC:H & Pi:L & do:L	Eukaryota	0.004994	275	0.413436	22765	0.004994	275	1.000000	2.418757	0.002929	161.305232
fc02.45 & GC:H & fc16	Eukaryota	0.004994	275	0.413436	22765	0.004994	275	1.000000	2.418757	0.002929	161.305232
Nuclear protein & fc10.03 & fc11 & fc14	Bacteria	0.004994	275	0.646895	35620	0.004994	275	1.000000	1.545845	0.001764	97.103772
fc77 & fc41 & GC:H & fc16	Eukaryota	0.004994	275	0.413436	22765	0.004994	275	1.000000	2.418757	0.002929	161.305232
DNA-binding & fc70.10 & fc11 & lc:H	Bacteria	0.004976	274	0.646895	35620	0.004976	274	1.000000	1.545845	0.001757	96.750667
fc02.11 & fc32 & GC:H	Eukaryota	0.004976	274	0.413436	22765	0.004976	274	1.000000	2.418757	0.002919	160.718668
Multigene family & fc40.01 & fc10.03	Bacteria	0.004976	274	0.646895	35620	0.004976	274	1.000000	1.545845	0.001757	96.750667
fc01.06 & fc41.05 & GC:H & fc70.03	Eukaryota	0.004976	274	0.413436	22765	0.004976	274	1.000000	2.418757	0.002919	160.718668
fc16.21 & fc41.05 & GC:H & fc70.03	Eukaryota	0.004976	274	0.413436	22765	0.004976	274	1.000000	2.418757	0.002919	160.718668
fc16.19 & fc16.01 & GC:H & do:L	Eukaryota	0.004976	274	0.413436	22765	0.004976	274	1.000000	2.418757	0.002919	160.718668
NAD & GC:H & fc16	Eukaryota	0.004958	273	0.413436	22765	0.004958	273	1.000000	2.418757	0.002908	160.132103
fc11 & fc42 & GC:H & fc16	Eukaryota	0.004958	273	0.413436	22765	0.004958	273	1.000000	2.418757	0.002908	160.132103
fc70.30 & fc16.17 & GC:H & fc01	Eukaryota	0.004940	272	0.413436	22765	0.004940	272	1.000000	2.418757	0.002898	159.545539
Nuclear protein & fc42 & fc01	Bacteria	0.004940	272	0.646895	35620	0.004940	272	1.000000	1.545845	0.001744	96.044458
fc45.03 & fc34.11 & fc20.09	Bacteria	0.004940	272	0.646895	35620	0.004940	272	1.000000	1.545845	0.001744	96.044458
c.10.2 & fc40 & fc32	Bacteria	0.004940	272	0.646895	35620	0.004940	272	1.000000	1.545845	0.001744	96.044458
DNA-binding & fc70.10 & fc11.02 & lc:H	Bacteria	0.004940	272	0.646895	35620	0.004940	272	1.000000	1.545845	0.001744	96.044458
TIGR00756 & a.118.8 & fc32.01 & fc11	Bacteria	0.004940	272	0.646895	35620	0.004940	272	1.000000	1.545845	0.001744	96.044458
fc45 & fc34.11 & fc20.09	Bacteria	0.004940	272	0.646895	35620	0.004940	272	1.000000	1.545845	0.001744	96.044458
IPR002885 & a.118.8 & fc32.01 & fc11	Bacteria	0.004940	272	0.646895	35620	0.004940	272	1.000000	1.545845	0.001744	96.044458
d.144.1 & Phosphorylation & fc30.01	Bacteria	0.004922	271	0.646895	35620	0.004922	271	1.000000	1.545845	0.001738	95.691354
d.144.1 & Phosphorylation & fc30	Bacteria	0.004922	271	0.646895	35620	0.004922	271	1.000000	1.545845	0.001738	95.691354
Nuclear protein & fc16.19 & fc40	Bacteria	0.004922	271	0.646895	35620	0.004922	271	1.000000	1.545845	0.001738	95.691354
IPR000719 & fc32.05 & fc40	Bacteria	0.004922	271	0.646895	35620	0.004922	271	1.000000	1.545845	0.001738	95.691354
Phosphorylation & ATP-binding & fc30.05 & fc40	Bacteria	0.004922	271	0.646895	35620	0.004922	271	1.000000	1.545845	0.001738	95.691354
fc32.05 & fc16.17 & GC:H & fc70	Eukaryota	0.004922	271	0.413436	22765	0.004922	271	1.000000	2.418757	0.002887	158.958974
Multigene family & fc10.03 & fc11	Bacteria	0.004922	271	0.646895	35620	0.004922	271	1.000000	1.545845	0.001738	95.691354
fc40.02 & fc20.03 & GC:H	Eukaryota	0.004922	271	0.413436	22765	0.004922	271	1.000000	2.418757	0.002887	158.958974
fc32.07 & GC:H & lc:U	Eukaryota	0.004903	270	0.413436	22765	0.004903	270	1.000000	2.418757	0.002876	158.372410
PD000001 & Phosphorylation & fc30	Bacteria	0.004903	270	0.646895	35620	0.004903	270	1.000000	1.545845	0.001731	95.338249
fc70.08 & fc78 & fc34	Bacteria	0.004903	270	0.646895	35620	0.004903	270	1.000000	1.545845	0.001731	95.338249
fc20.01 & GC:H & lc:H & fc01	Eukaryota	0.004903	270	0.413436	22765	0.004903	270	1.000000	2.418757	0.002876	158.372410
Multigene family & fc10.03 & fc40.02 & fc41	Bacteria	0.004903	270	0.646895	35620	0.004903	270	1.000000	1.545845	0.001731	95.338249
fc02.13 & fc20.03 & GC:H & fc01	Eukaryota	0.004903	270	0.413436	22765	0.004903	270	1.000000	2.418757	0.002876	158.372410
fc45.03 & fc43.03 & fc16.19 & fc20.09	Bacteria	0.004903	270	0.646895	35620	0.004903	270	1.000000	1.545845	0.001731	95.338249
fc45 & fc43.03 & fc16.19 & fc20.09	Bacteria	0.004903	270	0.646895	35620	0.004903	270	1.000000	1.545845	0.001731	95.338249
Serine/threonine-protein kinase & Phosphorylation & Transferase & fc14	Bacteria	0.004903	270	0.646895	35620	0.004903	270	1.000000	1.545845	0.001731	95.338249
IPR000719 & Phosphorylation & fc30	Bacteria	0.004903	270	0.646895	35620	0.004903	270	1.000000	1.545845	0.001731	95.338249
fc70.04 & fc20.09 & fc10 & fc32	Bacteria	0.004885	269	0.646895	35620	0.004885	269	1.000000	1.545845	0.001725	94.985144
PS50011 & Phosphorylation & fc30	Bacteria	0.004885	269	0.646895	35620	0.004885	269	1.000000	1.545845	0.001725	94.985144
PD000001 & Phosphorylation & Transferase & fc30.01	Bacteria	0.004885	269	0.646895	35620	0.004885	269	1.000000	1.545845	0.001725	94.985144
IPR000719 & Phosphorylation & Transferase & fc30.01	Bacteria	0.004885	269	0.646895	35620	0.004885	269	1.000000	1.545845	0.001725	94.985144
IPR001611 & fc32.05 & fc32 & TP:Secretory	Bacteria	0.004885	269	0.646895	35620	0.004885	269	1.000000	1.545845	0.001725	94.985144
fc14.10 & fc32.01 & GC:H	Eukaryota	0.004867	268	0.413436	22765	0.004867	268	1.000000	2.418757	0.002855	157.199281
fc02.13 & fc14 & GC:H & fc01	Eukaryota	0.004867	268	0.413436	22765	0.004867	268	1.000000	2.418757	0.002855	157.199281
fc02.45 & GC:H & fc01	Eukaryota	0.004867	268	0.413436	22765	0.004867	268	1.000000	2.418757	0.002855	157.199281
fc70.16 & fc16.01 & fc32 & GC:H	Eukaryota	0.004867	268	0.413436	22765	0.004867	268	1.000000	2.418757	0.002855	157.199281
PF00069 & SignalP	Bacteria	0.004867	268	0.646895	35620	0.004867	268	1.000000	1.545845	0.001719	94.632040
fc11.02 & GC:H & fc70.03 & lc:U	Eukaryota	0.004867	268	0.413436	22765	0.004867	268	1.000000	2.418757	0.002855	157.199281
Serine/threonine-protein kinase & Phosphorylation & fc40	Bacteria	0.004867	268	0.646895	35620	0.004867	268	1.000000	1.545845	0.001719	94.632040
fc41 & GC:H & fc01 & do:M	Eukaryota	0.004867	268	0.413436	22765	0.004867	268	1.000000	2.418757	0.002855	157.199281
PS50011 & Phosphorylation & Transferase & fc30.01	Bacteria	0.004867	268	0.646895	35620	0.004867	268	1.000000	1.545845	0.001719	94.632040
fc02.01 & GC:H & fc70.03	Eukaryota	0.004867	268	0.413436	22765	0.004867	268	1.000000	2.418757	0.002855	157.199281
PD000001 & Phosphorylation & fc30.05	Bacteria	0.004849	267	0.646895	35620	0.004849	267	1.000000	1.545845	0.001712	94.278935
IPR000719 & Phosphorylation & fc30.05	Bacteria	0.004849	267	0.646895	35620	0.004849	267	1.000000	1.545845	0.001712	94.278935
fc01.06 & fc40 & GC:H & fc70	Eukaryota	0.004849	267	0.413436	22765	0.004849	267	1.000000	2.418757	0.002844	156.612716
fc01.20 & fc16.19 & GC:H & fc70	Eukaryota	0.004849	267	0.413436	22765	0.004849	267	1.000000	2.418757	0.002844	156.612716
fc12 & GC:H & fc01	Eukaryota	0.004849	267	0.413436	22765	0.004849	267	1.000000	2.418757	0.002844	156.612716
fc01.20 & fc40 & GC:H & fc16	Eukaryota	0.004849	267	0.413436	22765	0.004849	267	1.000000	2.418757	0.002844	156.612716
c.10.2 & TM	Bacteria	0.004849	267	0.646895	35620	0.004849	267	1.000000	1.545845	0.001712	94.278935
Nuclear protein & Repeat & fc40	Bacteria	0.004849	267	0.646895	35620	0.004849	267	1.000000	1.545845	0.001712	94.278935
NAD & GC:H & fc01	Eukaryota	0.004849	267	0.413436	22765	0.004849	267	1.000000	2.418757	0.002844	156.612716
fc70.04 & fc10.03 & fc20.09 & fc32	Bacteria	0.004831	266	0.646895	35620	0.004831	266	1.000000	1.545845	0.001706	93.925830
PS50011 & Phosphorylation & fc30.05	Bacteria	0.004831	266	0.646895	35620	0.004831	266	1.000000	1.545845	0.001706	93.925830
d.144.1 & Phosphorylation & fc30.05	Bacteria	0.004831	266	0.646895	35620	0.004831	266	1.000000	1.545845	0.001706	93.925830
fc16.01 & GC:H & Pi:C & lc:U	Eukaryota	0.004831	266	0.413436	22765	0.004831	266	1.000000	2.418757	0.002834	156.026152
fc70.30 & fc16.01 & GC:H & fc01	Eukaryota	0.004831	266	0.413436	22765	0.004831	266	1.000000	2.418757	0.002834	156.026152
d.144.1 & Phosphorylation & fc40	Bacteria	0.004831	266	0.646895	35620	0.004831	266	1.000000	1.545845	0.001706	93.925830
fc02 & GC:H & fc70.03 & all alpha	Eukaryota	0.004831	266	0.413436	22765	0.004831	266	1.000000	2.418757	0.002834	156.026152
Nuclear protein & fc34 & fc11	Bacteria	0.004831	266	0.646895	35620	0.004831	266	1.000000	1.545845	0.001706	93.925830
Transmembrane & SignalP & GC:H & fc70	Eukaryota	0.004831	266	0.413436	22765	0.004831	266	1.000000	2.418757	0.002834	156.026152
Nuclear protein & fc10.01 & fc40.02 & fc11	Bacteria	0.004813	265	0.646895	35620	0.004813	265	1.000000	1.545845	0.001699	93.572726
fc02 & GC:H & Pi:C & lc:U	Eukaryota	0.004813	265	0.413436	22765	0.004813	265	1.000000	2.418757	0.002823	155.439587
TP:Mitochondrion & GC:H & fc01 & lc:U	Eukaryota	0.004813	265	0.413436	22765	0.004813	265	1.000000	2.418757	0.002823	155.439587
3D-structure & GC:H & fc70.03 & do:L	Eukaryota	0.004813	265	0.413436	22765	0.004813	265	1.000000	2.418757	0.002823	155.439587
fc70.30 & GC:H & TP:Secretory & lc:U	Eukaryota	0.004813	265	0.413436	22765	0.004813	265	1.000000	2.418757	0.002823	155.439587
fc02 & fc40 & fc20 & GC:H	Eukaryota	0.004813	265	0.413436	22765	0.004813	265	1.000000	2.418757	0.002823	155.439587
fc36 & fc02 & fc32 & GC:H	Eukaryota	0.004813	265	0.413436	22765	0.004813	265	1.000000	2.418757	0.002823	155.439587
Nuclear protein & fc77.03	Bacteria	0.004795	264	0.646895	35620	0.004795	264	1.000000	1.545845	0.001693	93.219621
IPR003593 & GC:H & fc16	Eukaryota	0.004795	264	0.413436	22765	0.004795	264	1.000000	2.418757	0.002812	154.853023
Nuclear protein & fc77	Bacteria	0.004795	264	0.646895	35620	0.004795	264	1.000000	1.545845	0.001693	93.219621
Nuclear protein & fc10.03 & do:M	Bacteria	0.004795	264	0.646895	35620	0.004795	264	1.000000	1.545845	0.001693	93.219621
fc40.02 & fc01.01 & GC:H & fc01	Eukaryota	0.004795	264	0.413436	22765	0.004795	264	1.000000	2.418757	0.002812	154.853023
PF00069 & fc32.05	Bacteria	0.004795	264	0.646895	35620	0.004795	264	1.000000	1.545845	0.001693	93.219621
SM00382 & GC:H & fc16	Eukaryota	0.004795	264	0.413436	22765	0.004795	264	1.000000	2.418757	0.002812	154.853023
l:L & fc16.03 & fc11	all alpha	0.004795	264	0.610374	33609	0.004795	264	1.000000	1.638341	0.001868	102.861377
fc16.21 & fc40 & GC:H & fc70.03	Eukaryota	0.004795	264	0.413436	22765	0.004795	264	1.000000	2.418757	0.002812	154.853023
fc40 & GC:H & Pi:NC & fc01	Eukaryota	0.004795	264	0.413436	22765	0.004795	264	1.000000	2.418757	0.002812	154.853023
PS50011 & Phosphorylation & Transferase & fc40	Bacteria	0.004776	263	0.646895	35620	0.004776	263	1.000000	1.545845	0.001687	92.866517
fc34.01 & fc32.05 & GC:H & fc01	Eukaryota	0.004776	263	0.413436	22765	0.004776	263	1.000000	2.418757	0.002802	154.266458
PD000001 & Phosphorylation & Transferase & fc40	Bacteria	0.004776	263	0.646895	35620	0.004776	263	1.000000	1.545845	0.001687	92.866517
d.144.1 & fc30.01 & fc20.01	Bacteria	0.004776	263	0.646895	35620	0.004776	263	1.000000	1.545845	0.001687	92.866517
fc70.30 & fc01.04 & GC:H	Eukaryota	0.004776	263	0.413436	22765	0.004776	263	1.000000	2.418757	0.002802	154.266458
IPR000719 & Phosphorylation & Transferase & fc40	Bacteria	0.004776	263	0.646895	35620	0.004776	263	1.000000	1.545845	0.001687	92.866517
d.144.1 & fc30 & fc20.01	Bacteria	0.004776	263	0.646895	35620	0.004776	263	1.000000	1.545845	0.001687	92.866517
fc40.02 & fc01.01 & GC:H & fc70	Eukaryota	0.004776	263	0.413436	22765	0.004776	263	1.000000	2.418757	0.002802	154.266458
l:L & fc30 & fc16.01	alpha/beta	0.004776	263	0.530302	29200	0.004776	263	1.000000	1.885719	0.002243	123.530665
Nuclear protein & fc32.01 & fc10	Bacteria	0.004776	263	0.646895	35620	0.004776	263	1.000000	1.545845	0.001687	92.866517
d.144.1 & fc30.05 & fc20.01	Bacteria	0.004758	262	0.646895	35620	0.004758	262	1.000000	1.545845	0.001680	92.513412
fc01.07 & fc02 & GC:H & lc:U	Eukaryota	0.004758	262	0.413436	22765	0.004758	262	1.000000	2.418757	0.002791	153.679894
fc70.37 & GC:H & fc70	Eukaryota	0.004758	262	0.413436	22765	0.004758	262	1.000000	2.418757	0.002791	153.679894
fc40.02 & GC:H & Pi:C	Eukaryota	0.004758	262	0.413436	22765	0.004758	262	1.000000	2.418757	0.002791	153.679894
fc20.01 & SignalP & GC:H & fc16	Eukaryota	0.004758	262	0.413436	22765	0.004758	262	1.000000	2.418757	0.002791	153.679894
fc34.01 & fc02 & GC:H & fc70	Eukaryota	0.004740	261	0.413436	22765	0.004740	261	1.000000	2.418757	0.002780	153.093329
fc16.21 & fc20.03 & GC:H & do:M	Eukaryota	0.004740	261	0.413436	22765	0.004740	261	1.000000	2.418757	0.002780	153.093329
fc45 & fc43.03 & fc10.03 & fc20.09	Bacteria	0.004740	261	0.646895	35620	0.004740	261	1.000000	1.545845	0.001674	92.160307
l:L & fc11 & fc16.01	all alpha	0.004740	261	0.610374	33609	0.004740	261	1.000000	1.638341	0.001847	101.692498
fc01.20 & fc16.19 & GC:H & fc70.03	Eukaryota	0.004740	261	0.413436	22765	0.004740	261	1.000000	2.418757	0.002780	153.093329
Multigene family & fc18 & fc16.01 & fc42	Bacteria	0.004740	261	0.646895	35620	0.004740	261	1.000000	1.545845	0.001674	92.160307
fc10.01 & GC:H & do:L	Eukaryota	0.004740	261	0.413436	22765	0.004740	261	1.000000	2.418757	0.002780	153.093329
fc16.19 & fc20.01 & GC:H & do:L	Eukaryota	0.004740	261	0.413436	22765	0.004740	261	1.000000	2.418757	0.002780	153.093329
fc32.07 & fc32.05 & GC:H	Eukaryota	0.004740	261	0.413436	22765	0.004740	261	1.000000	2.418757	0.002780	153.093329
fc45.03 & fc43.03 & fc10.03 & fc20.09	Bacteria	0.004740	261	0.646895	35620	0.004740	261	1.000000	1.545845	0.001674	92.160307
fc20.01 & GC:H & TP:Secretory & lc:U	Eukaryota	0.004722	260	0.413436	22765	0.004722	260	1.000000	2.418757	0.002770	152.506765
fc01.01 & fc70.02 & GC:H & fc16	Eukaryota	0.004722	260	0.413436	22765	0.004722	260	1.000000	2.418757	0.002770	152.506765
l:L & fc30 & fc32	all alpha	0.004722	260	0.610374	33609	0.004722	260	1.000000	1.638341	0.001840	101.302871
l:L & fc01.04	alpha/beta	0.004722	260	0.530302	29200	0.004722	260	1.000000	1.885719	0.002218	122.121570
fc30 & GC:H & do:L & fc70	Eukaryota	0.004704	259	0.413436	22765	0.004704	259	1.000000	2.418757	0.002759	151.920200
fc70.16 & GC:H & fc70.03 & all alpha	Eukaryota	0.004704	259	0.413436	22765	0.004704	259	1.000000	2.418757	0.002759	151.920200
fc16.19 & fc11.02 & GC:H	Eukaryota	0.004704	259	0.413436	22765	0.004704	259	1.000000	2.418757	0.002759	151.920200
l:L & fc16.03 & fc14	all alpha	0.004704	259	0.610374	33609	0.004704	259	1.000000	1.638341	0.001833	100.913245
fc34.01 & fc70.30 & fc32.05 & GC:H	Eukaryota	0.004704	259	0.413436	22765	0.004704	259	1.000000	2.418757	0.002759	151.920200
SignalP & GC:H & TM & fc16	Eukaryota	0.004704	259	0.413436	22765	0.004704	259	1.000000	2.418757	0.002759	151.920200
fc16.17 & GC:H & all alpha & fc70	Eukaryota	0.004704	259	0.413436	22765	0.004704	259	1.000000	2.418757	0.002759	151.920200
fc45.03 & fc75.03 & fc70.10 & fc20.09	Bacteria	0.004704	259	0.646895	35620	0.004704	259	1.000000	1.545845	0.001661	91.454098
fc45.03 & fc75 & fc70.10 & fc20.09	Bacteria	0.004704	259	0.646895	35620	0.004704	259	1.000000	1.545845	0.001661	91.454098
fc16.21 & fc16.01 & GC:H & lc:U	Eukaryota	0.004704	259	0.413436	22765	0.004704	259	1.000000	2.418757	0.002759	151.920200
fc45 & fc75.03 & fc70.10 & fc20.09	Bacteria	0.004704	259	0.646895	35620	0.004704	259	1.000000	1.545845	0.001661	91.454098
fc16.17 & fc40 & GC:H	Eukaryota	0.004704	259	0.413436	22765	0.004704	259	1.000000	2.418757	0.002759	151.920200
fc45 & fc75 & fc70.10 & fc20.09	Bacteria	0.004704	259	0.646895	35620	0.004704	259	1.000000	1.545845	0.001661	91.454098
fc32.07 & GC:H & do:L	Eukaryota	0.004704	259	0.413436	22765	0.004704	259	1.000000	2.418757	0.002759	151.920200
fc73.03 & fc36.25 & fc10.03 & fc14.10	Bacteria	0.004686	258	0.646895	35620	0.004686	258	1.000000	1.545845	0.001654	91.100993
fc77.03 & fc41 & GC:H & fc01	Eukaryota	0.004686	258	0.413436	22765	0.004686	258	1.000000	2.418757	0.002748	151.333636
fc40.02 & fc01.01 & GC:H & fc16	Eukaryota	0.004686	258	0.413436	22765	0.004686	258	1.000000	2.418757	0.002748	151.333636
fc77.03 & fc41.05 & GC:H & fc16	Eukaryota	0.004686	258	0.413436	22765	0.004686	258	1.000000	2.418757	0.002748	151.333636
fc11.02 & fc42 & GC:H & fc70	Eukaryota	0.004686	258	0.413436	22765	0.004686	258	1.000000	2.418757	0.002748	151.333636
fc70.08 & fc78 & fc20.09	Bacteria	0.004686	258	0.646895	35620	0.004686	258	1.000000	1.545845	0.001654	91.100993
IPR003593 & GC:H & fc70	Eukaryota	0.004686	258	0.413436	22765	0.004686	258	1.000000	2.418757	0.002748	151.333636
fc77 & fc41.05 & GC:H & fc16	Eukaryota	0.004686	258	0.413436	22765	0.004686	258	1.000000	2.418757	0.002748	151.333636
fc10.01 & GC:H & fc16 & lc:U	Eukaryota	0.004686	258	0.413436	22765	0.004686	258	1.000000	2.418757	0.002748	151.333636
SM00382 & GC:H & fc70	Eukaryota	0.004686	258	0.413436	22765	0.004686	258	1.000000	2.418757	0.002748	151.333636
l:L & fc70.10 & fc11.02	all alpha	0.004686	258	0.610374	33609	0.004686	258	1.000000	1.638341	0.001826	100.523618
fc77 & fc41 & GC:H & fc01	Eukaryota	0.004686	258	0.413436	22765	0.004686	258	1.000000	2.418757	0.002748	151.333636
fc16.17 & fc14.10 & GC:H	Eukaryota	0.004686	258	0.413436	22765	0.004686	258	1.000000	2.418757	0.002748	151.333636
l:XL & fc70	alpha/beta	0.004667	257	0.530302	29200	0.004667	257	1.000000	1.885719	0.002192	120.712475
fc01.01 & fc16.19 & fc32 & GC:H	Eukaryota	0.004667	257	0.413436	22765	0.004667	257	1.000000	2.418757	0.002738	150.747072
fc70.37 & GC:H & fc16	Eukaryota	0.004667	257	0.413436	22765	0.004667	257	1.000000	2.418757	0.002738	150.747072
fc32.05 & GC:H & Pi:C & fc70	Eukaryota	0.004667	257	0.413436	22765	0.004667	257	1.000000	2.418757	0.002738	150.747072
IPR000719 & fc30 & fc20.01	Bacteria	0.004649	256	0.646895	35620	0.004649	256	1.000000	1.545845	0.001642	90.394784
IPR000719 & fc30.05 & fc20.01	Bacteria	0.004649	256	0.646895	35620	0.004649	256	1.000000	1.545845	0.001642	90.394784
IPR000719 & fc30.01 & fc20.01	Bacteria	0.004649	256	0.646895	35620	0.004649	256	1.000000	1.545845	0.001642	90.394784
d.144.1 & fc20.01 & fc32	Bacteria	0.004649	256	0.646895	35620	0.004649	256	1.000000	1.545845	0.001642	90.394784
SignalP & GC:H & all alpha & fc70	Eukaryota	0.004649	256	0.413436	22765	0.004649	256	1.000000	2.418757	0.002727	150.160507
PD000001 & fc20.01	Bacteria	0.004649	256	0.646895	35620	0.004649	256	1.000000	1.545845	0.001642	90.394784
fc01.06 & fc40 & GC:H & fc16	Eukaryota	0.004649	256	0.413436	22765	0.004649	256	1.000000	2.418757	0.002727	150.160507
PS50011 & fc20.01	Bacteria	0.004631	255	0.646895	35620	0.004631	255	1.000000	1.545845	0.001635	90.041680
fc43 & fc32.05 & GC:H & fc70	Eukaryota	0.004613	254	0.413436	22765	0.004613	254	1.000000	2.418757	0.002706	148.987378
Hydrolase & GC:H & do:L	Eukaryota	0.004613	254	0.413436	22765	0.004613	254	1.000000	2.418757	0.002706	148.987378
fc20 & GC:H & do:L & all alpha	Eukaryota	0.004613	254	0.413436	22765	0.004613	254	1.000000	2.418757	0.002706	148.987378
fc01.20 & fc41 & GC:H & fc70.03	Eukaryota	0.004595	253	0.413436	22765	0.004595	253	1.000000	2.418757	0.002695	148.400814
fc02.10 & GC:H & fc70	Eukaryota	0.004595	253	0.413436	22765	0.004595	253	1.000000	2.418757	0.002695	148.400814
fc01.04 & fc32.05 & GC:H	Eukaryota	0.004595	253	0.413436	22765	0.004595	253	1.000000	2.418757	0.002695	148.400814
TP:Mitochondrion & fc20 & GC:H	Eukaryota	0.004595	253	0.413436	22765	0.004595	253	1.000000	2.418757	0.002695	148.400814
fc02.13 & fc01.05 & GC:H & fc70.03	Eukaryota	0.004595	253	0.413436	22765	0.004595	253	1.000000	2.418757	0.002695	148.400814
NAD & GC:H & fc70	Eukaryota	0.004595	253	0.413436	22765	0.004595	253	1.000000	2.418757	0.002695	148.400814
fc02.10 & GC:H & fc01	Eukaryota	0.004577	252	0.413436	22765	0.004577	252	1.000000	2.418757	0.002684	147.814249
fc02 & fc01.05 & GC:H & all alpha	Eukaryota	0.004577	252	0.413436	22765	0.004577	252	1.000000	2.418757	0.002684	147.814249
fc01.20 & fc41.05 & GC:H & fc01	Eukaryota	0.004558	251	0.413436	22765	0.004558	251	1.000000	2.418757	0.002674	147.227685
fc01.20 & fc41.05 & GC:H & fc70	Eukaryota	0.004558	251	0.413436	22765	0.004558	251	1.000000	2.418757	0.002674	147.227685
fc16.01 & GC:H & TP:Secretory	Eukaryota	0.004558	251	0.413436	22765	0.004558	251	1.000000	2.418757	0.002674	147.227685
fc70.02 & GC:H & lc:H	Eukaryota	0.004540	250	0.413436	22765	0.004540	250	1.000000	2.418757	0.002663	146.641120
fc70.30 & fc32.05 & GC:H & lc:U	Eukaryota	0.004540	250	0.413436	22765	0.004540	250	1.000000	2.418757	0.002663	146.641120
fc01.20 & fc41.05 & GC:H & fc16	Eukaryota	0.004540	250	0.413436	22765	0.004540	250	1.000000	2.418757	0.002663	146.641120
fc11.02 & fc42 & GC:H & fc16	Eukaryota	0.004522	249	0.413436	22765	0.004522	249	1.000000	2.418757	0.002652	146.054556
fc32.01 & fc14 & GC:H & do:L	Eukaryota	0.004522	249	0.413436	22765	0.004522	249	1.000000	2.418757	0.002652	146.054556
fc70.30 & Transmembrane & do:0 & TP:Secretory	Eukaryota	0.004522	249	0.413436	22765	0.004522	249	1.000000	2.418757	0.002652	146.054556
fc32 & GC:H & Pi:C & do:L	Eukaryota	0.004522	249	0.413436	22765	0.004522	249	1.000000	2.418757	0.002652	146.054556
fc36 & fc32.01 & GC:H & fc70.03	Eukaryota	0.004522	249	0.413436	22765	0.004522	249	1.000000	2.418757	0.002652	146.054556
fc16.21 & fc01.06 & GC:H & do:M	Eukaryota	0.004522	249	0.413436	22765	0.004522	249	1.000000	2.418757	0.002652	146.054556
fc20.09 & GC:H & TM & Pi:L	Eukaryota	0.004522	249	0.413436	22765	0.004522	249	1.000000	2.418757	0.002652	146.054556
fc70.30 & fc01.05 & fc32 & GC:H	Eukaryota	0.004522	249	0.413436	22765	0.004522	249	1.000000	2.418757	0.002652	146.054556
fc70.16 & fc42 & fc32 & GC:H	Eukaryota	0.004522	249	0.413436	22765	0.004522	249	1.000000	2.418757	0.002652	146.054556
fc32.01 & fc34 & GC:H & do:L	Eukaryota	0.004522	249	0.413436	22765	0.004522	249	1.000000	2.418757	0.002652	146.054556
fc02 & fc11 & GC:H	Eukaryota	0.004504	248	0.413436	22765	0.004504	248	1.000000	2.418757	0.002642	145.467991
fc42 & GC:H & TM	Eukaryota	0.004504	248	0.413436	22765	0.004504	248	1.000000	2.418757	0.002642	145.467991
fc02 & fc32.01 & GC:H & fc70.03	Eukaryota	0.004504	248	0.413436	22765	0.004504	248	1.000000	2.418757	0.002642	145.467991
fc36 & GC:H & fc70.03 & lc:U	Eukaryota	0.004504	248	0.413436	22765	0.004504	248	1.000000	2.418757	0.002642	145.467991
fc43 & GC:H & do:L & fc70	Eukaryota	0.004486	247	0.413436	22765	0.004486	247	1.000000	2.418757	0.002631	144.881427
Transmembrane & fc20 & GC:H & Pi:L	Eukaryota	0.004486	247	0.413436	22765	0.004486	247	1.000000	2.418757	0.002631	144.881427
fc20.03 & GC:H & fc01 & all alpha	Eukaryota	0.004486	247	0.413436	22765	0.004486	247	1.000000	2.418757	0.002631	144.881427
fc70.30 & fc70.16 & GC:H & fc70	Eukaryota	0.004486	247	0.413436	22765	0.004486	247	1.000000	2.418757	0.002631	144.881427
fc01.01 & GC:H & Pi:C & do:L	Eukaryota	0.004486	247	0.413436	22765	0.004486	247	1.000000	2.418757	0.002631	144.881427
fc34 & SignalP & GC:H & fc70	Eukaryota	0.004486	247	0.413436	22765	0.004486	247	1.000000	2.418757	0.002631	144.881427
fc12 & GC:H & fc70 & lc:U	Eukaryota	0.004468	246	0.413436	22765	0.004468	246	1.000000	2.418757	0.002621	144.294862
fc20.09 & SignalP & GC:H	Eukaryota	0.004468	246	0.413436	22765	0.004468	246	1.000000	2.418757	0.002621	144.294862
fc01.05 & fc16.01 & GC:H & do:M	Eukaryota	0.004449	245	0.413436	22765	0.004449	245	1.000000	2.418757	0.002610	143.708298
fc12 & GC:H & do:L & fc70	Eukaryota	0.004449	245	0.413436	22765	0.004449	245	1.000000	2.418757	0.002610	143.708298
fc20 & GC:H & TP:Secretory & Pi:L	Eukaryota	0.004449	245	0.413436	22765	0.004449	245	1.000000	2.418757	0.002610	143.708298
fc16.19 & fc32.01 & GC:H & do:L	Eukaryota	0.004449	245	0.413436	22765	0.004449	245	1.000000	2.418757	0.002610	143.708298
fc02 & GC:H & TM	Eukaryota	0.004449	245	0.413436	22765	0.004449	245	1.000000	2.418757	0.002610	143.708298
fc16.19 & fc01.05 & GC:H & do:L	Eukaryota	0.004449	245	0.413436	22765	0.004449	245	1.000000	2.418757	0.002610	143.708298
fc12 & GC:H & fc16 & lc:U	Eukaryota	0.004431	244	0.413436	22765	0.004431	244	1.000000	2.418757	0.002599	143.121733
fc12 & fc16.01 & GC:H	Eukaryota	0.004431	244	0.413436	22765	0.004431	244	1.000000	2.418757	0.002599	143.121733
fc02.45 & fc20 & GC:H	Eukaryota	0.004431	244	0.413436	22765	0.004431	244	1.000000	2.418757	0.002599	143.121733
fc01.03 & GC:H & Pi:NC & fc70	Eukaryota	0.004431	244	0.413436	22765	0.004431	244	1.000000	2.418757	0.002599	143.121733
fc02 & fc40 & GC:H & lc:U	Eukaryota	0.004413	243	0.413436	22765	0.004413	243	1.000000	2.418757	0.002589	142.535169
fc40.02 & fc01.01 & GC:H & fc70.03	Eukaryota	0.004413	243	0.413436	22765	0.004413	243	1.000000	2.418757	0.002589	142.535169
fc70.30 & GC:H & lc:0	Eukaryota	0.004413	243	0.413436	22765	0.004413	243	1.000000	2.418757	0.002589	142.535169
l:L & fc16.03 & fc11.02	all alpha	0.004413	243	0.610374	33609	0.004413	243	1.000000	1.638341	0.001719	94.679222
fc14 & GC:H & Pi:C & do:L	Eukaryota	0.004413	243	0.413436	22765	0.004413	243	1.000000	2.418757	0.002589	142.535169
Inner membrane & fc70.02 & GC:H & fc70	Eukaryota	0.004413	243	0.413436	22765	0.004413	243	1.000000	2.418757	0.002589	142.535169
fc02 & fc30 & GC:H	Eukaryota	0.004395	242	0.413436	22765	0.004395	242	1.000000	2.418757	0.002578	141.948604
fc70.30 & fc01.01 & fc16.19 & GC:H	Eukaryota	0.004395	242	0.413436	22765	0.004395	242	1.000000	2.418757	0.002578	141.948604
fc77 & fc41.05 & GC:H & fc01	Eukaryota	0.004395	242	0.413436	22765	0.004395	242	1.000000	2.418757	0.002578	141.948604
fc77.03 & fc41.05 & GC:H & fc01	Eukaryota	0.004395	242	0.413436	22765	0.004395	242	1.000000	2.418757	0.002578	141.948604
fc02.45 & GC:H & fc70.03	Eukaryota	0.004395	242	0.413436	22765	0.004395	242	1.000000	2.418757	0.002578	141.948604
fc77.03 & fc41 & GC:H & fc70.03	Eukaryota	0.004377	241	0.413436	22765	0.004377	241	1.000000	2.418757	0.002567	141.362040
l:L & fc70.03 & fc01	all alpha	0.004377	241	0.610374	33609	0.004377	241	1.000000	1.638341	0.001705	93.899969
coils & GC:H & do:L & fc70	Eukaryota	0.004377	241	0.413436	22765	0.004377	241	1.000000	2.418757	0.002567	141.362040
Lyase & GC:H & fc70.03 & fc70	Eukaryota	0.004377	241	0.413436	22765	0.004377	241	1.000000	2.418757	0.002567	141.362040
fc77 & fc41 & GC:H & fc70.03	Eukaryota	0.004377	241	0.413436	22765	0.004377	241	1.000000	2.418757	0.002567	141.362040
fc11.02 & fc14 & GC:H & fc70.03	Eukaryota	0.004377	241	0.413436	22765	0.004377	241	1.000000	2.418757	0.002567	141.362040
fc34.01 & fc02 & GC:H & fc16	Eukaryota	0.004359	240	0.413436	22765	0.004359	240	1.000000	2.418757	0.002557	140.775475
Transferase & GC:H & Pi:C & fc70	Eukaryota	0.004359	240	0.413436	22765	0.004359	240	1.000000	2.418757	0.002557	140.775475
do:0 & GC:H & Pi:NC	Eukaryota	0.004359	240	0.413436	22765	0.004359	240	1.000000	2.418757	0.002557	140.775475
fc36 & fc40 & GC:H	Eukaryota	0.004359	240	0.413436	22765	0.004359	240	1.000000	2.418757	0.002557	140.775475
fc01.06 & fc41 & fc20 & GC:H	Eukaryota	0.004359	240	0.413436	22765	0.004359	240	1.000000	2.418757	0.002557	140.775475
fc02 & fc20.01 & fc40 & GC:H	Eukaryota	0.004359	240	0.413436	22765	0.004359	240	1.000000	2.418757	0.002557	140.775475
fc41.05 & GC:H & fc01 & do:M	Eukaryota	0.004359	240	0.413436	22765	0.004359	240	1.000000	2.418757	0.002557	140.775475
fc14.07 & fc02 & GC:H	Eukaryota	0.004359	240	0.413436	22765	0.004359	240	1.000000	2.418757	0.002557	140.775475
fc02.11 & GC:H & do:M	Eukaryota	0.004359	240	0.413436	22765	0.004359	240	1.000000	2.418757	0.002557	140.775475
fc02 & GC:H & Pi:NL	Eukaryota	0.004359	240	0.413436	22765	0.004359	240	1.000000	2.418757	0.002557	140.775475
fc01.05 & GC:H & Pi:C & do:L	Eukaryota	0.004340	239	0.413436	22765	0.004340	239	1.000000	2.418757	0.002546	140.188911
fc01.20 & fc40.02 & GC:H & fc01	Eukaryota	0.004340	239	0.413436	22765	0.004340	239	1.000000	2.418757	0.002546	140.188911
fc20.01 & GC:H & Pi:C & lc:U	Eukaryota	0.004340	239	0.413436	22765	0.004340	239	1.000000	2.418757	0.002546	140.188911
Lyase & GC:H & fc70.03 & fc01	Eukaryota	0.004340	239	0.413436	22765	0.004340	239	1.000000	2.418757	0.002546	140.188911
fc77.03 & fc41.05 & GC:H & fc70.03	Eukaryota	0.004340	239	0.413436	22765	0.004340	239	1.000000	2.418757	0.002546	140.188911
fc01.06 & fc40 & GC:H & fc70.03	Eukaryota	0.004340	239	0.413436	22765	0.004340	239	1.000000	2.418757	0.002546	140.188911
fc70.16 & fc32 & GC:H & do:L	Eukaryota	0.004340	239	0.413436	22765	0.004340	239	1.000000	2.418757	0.002546	140.188911
SignalP & GC:H & Pi:L & fc70	Eukaryota	0.004340	239	0.413436	22765	0.004340	239	1.000000	2.418757	0.002546	140.188911
fc77 & fc41.05 & GC:H & fc70.03	Eukaryota	0.004340	239	0.413436	22765	0.004340	239	1.000000	2.418757	0.002546	140.188911
fc70.16 & fc16.19 & fc20 & GC:H	Eukaryota	0.004340	239	0.413436	22765	0.004340	239	1.000000	2.418757	0.002546	140.188911
fc01.20 & fc41.05 & GC:H & fc70.03	Eukaryota	0.004322	238	0.413436	22765	0.004322	238	1.000000	2.418757	0.002535	139.602346
fc02.13 & fc01.01 & GC:H & fc01	Eukaryota	0.004322	238	0.413436	22765	0.004322	238	1.000000	2.418757	0.002535	139.602346
fc70.30 & fc16.19 & GC:H & lc:U	Eukaryota	0.004322	238	0.413436	22765	0.004322	238	1.000000	2.418757	0.002535	139.602346
fc01.04 & GC:H & Pi:C	Eukaryota	0.004322	238	0.413436	22765	0.004322	238	1.000000	2.418757	0.002535	139.602346
fc01.07 & fc20 & GC:H & lc:U	Eukaryota	0.004322	238	0.413436	22765	0.004322	238	1.000000	2.418757	0.002535	139.602346
fc16.01 & fc32 & GC:H & do:M	Eukaryota	0.004304	237	0.413436	22765	0.004304	237	1.000000	2.418757	0.002525	139.015782
fc43 & fc32.05 & GC:H & fc16	Eukaryota	0.004286	236	0.413436	22765	0.004286	236	1.000000	2.418757	0.002514	138.429217
fc70.30 & fc70.16 & GC:H & fc16	Eukaryota	0.004286	236	0.413436	22765	0.004286	236	1.000000	2.418757	0.002514	138.429217
fc34 & fc16.01 & GC:H & do:L	Eukaryota	0.004286	236	0.413436	22765	0.004286	236	1.000000	2.418757	0.002514	138.429217
TIGR01640	all alpha	0.004286	236	0.610374	33609	0.004286	236	1.000000	1.638341	0.001670	91.951837
fc36.25 & fc32 & GC:H	Eukaryota	0.004286	236	0.413436	22765	0.004286	236	1.000000	2.418757	0.002514	138.429217
fc70.16 & GC:H & lc:H	Eukaryota	0.004286	236	0.413436	22765	0.004286	236	1.000000	2.418757	0.002514	138.429217
l:L & fc10 & fc11	all alpha	0.004286	236	0.610374	33609	0.004286	236	1.000000	1.638341	0.001670	91.951837
l:XL & fc16.01	alpha/beta	0.004286	236	0.530302	29200	0.004286	236	1.000000	1.885719	0.002013	110.848810
fc02.11 & fc16.17 & GC:H & fc16	Eukaryota	0.004286	236	0.413436	22765	0.004286	236	1.000000	2.418757	0.002514	138.429217
fc01.20 & fc40 & GC:H & fc70.03	Eukaryota	0.004286	236	0.413436	22765	0.004286	236	1.000000	2.418757	0.002514	138.429217
fc70.30 & fc42 & GC:H & fc16	Eukaryota	0.004268	235	0.413436	22765	0.004268	235	1.000000	2.418757	0.002503	137.842653
Inner membrane & Transmembrane & GC:H & fc16	Eukaryota	0.004268	235	0.413436	22765	0.004268	235	1.000000	2.418757	0.002503	137.842653
fc01.20 & fc40.02 & GC:H & fc70	Eukaryota	0.004268	235	0.413436	22765	0.004268	235	1.000000	2.418757	0.002503	137.842653
fc20.03 & fc42 & GC:H & lc:U	Eukaryota	0.004268	235	0.413436	22765	0.004268	235	1.000000	2.418757	0.002503	137.842653
fc16.21 & fc40.02 & GC:H & fc70.03	Eukaryota	0.004268	235	0.413436	22765	0.004268	235	1.000000	2.418757	0.002503	137.842653
fc16.19 & GC:H & Pi:NL	Eukaryota	0.004250	234	0.413436	22765	0.004250	234	1.000000	2.418757	0.002493	137.256088
fc02 & fc16.01 & GC:H & do:M	Eukaryota	0.004250	234	0.413436	22765	0.004250	234	1.000000	2.418757	0.002493	137.256088
coils & GC:H & fc70 & lc:U	Eukaryota	0.004232	233	0.413436	22765	0.004232	233	1.000000	2.418757	0.002482	136.669524
fc16.17 & fc20.09 & GC:H	Eukaryota	0.004232	233	0.413436	22765	0.004232	233	1.000000	2.418757	0.002482	136.669524
fc02.01 & GC:H & fc16	Eukaryota	0.004232	233	0.413436	22765	0.004232	233	1.000000	2.418757	0.002482	136.669524
SignalP & fc42 & GC:H & fc70	Eukaryota	0.004232	233	0.413436	22765	0.004232	233	1.000000	2.418757	0.002482	136.669524
fc40.02 & GC:H & fc01 & do:M	Eukaryota	0.004232	233	0.413436	22765	0.004232	233	1.000000	2.418757	0.002482	136.669524
fc41 & GC:H & fc70.03 & do:M	Eukaryota	0.004232	233	0.413436	22765	0.004232	233	1.000000	2.418757	0.002482	136.669524
fc02.13 & GC:H & Pi:NC & fc01	Eukaryota	0.004232	233	0.413436	22765	0.004232	233	1.000000	2.418757	0.002482	136.669524
GC:H & TM & Pi:L & fc16	Eukaryota	0.004213	232	0.413436	22765	0.004213	232	1.000000	2.418757	0.002471	136.082960
fc01.03 & fc01.05 & GC:H & fc70	Eukaryota	0.004213	232	0.413436	22765	0.004213	232	1.000000	2.418757	0.002471	136.082960
fc36 & fc32 & GC:H & do:L	Eukaryota	0.004213	232	0.413436	22765	0.004213	232	1.000000	2.418757	0.002471	136.082960
Hydrolase & fc32 & GC:H	Eukaryota	0.004213	232	0.413436	22765	0.004213	232	1.000000	2.418757	0.002471	136.082960
Hydrolase & GC:H & fc70 & lc:U	Eukaryota	0.004213	232	0.413436	22765	0.004213	232	1.000000	2.418757	0.002471	136.082960
fc70.16 & fc16.19 & fc16.01 & GC:H	Eukaryota	0.004213	232	0.413436	22765	0.004213	232	1.000000	2.418757	0.002471	136.082960
fc32.05 & GC:H & Pi:C & fc16	Eukaryota	0.004195	231	0.413436	22765	0.004195	231	1.000000	2.418757	0.002461	135.496395
Hydrolase & fc14 & GC:H	Eukaryota	0.004195	231	0.413436	22765	0.004195	231	1.000000	2.418757	0.002461	135.496395
fc70.30 & fc16.19 & fc32.01 & GC:H	Eukaryota	0.004195	231	0.413436	22765	0.004195	231	1.000000	2.418757	0.002461	135.496395
fc02.10 & GC:H & fc16	Eukaryota	0.004195	231	0.413436	22765	0.004195	231	1.000000	2.418757	0.002461	135.496395
l:L & fc40 & fc11	all alpha	0.004195	231	0.610374	33609	0.004195	231	1.000000	1.638341	0.001635	90.003705
SignalP & GC:H & TM & fc01	Eukaryota	0.004195	231	0.413436	22765	0.004195	231	1.000000	2.418757	0.002461	135.496395
fc01.06 & fc41 & fc40 & GC:H	Eukaryota	0.004195	231	0.413436	22765	0.004195	231	1.000000	2.418757	0.002461	135.496395
fc70.30 & SignalP & GC:H & fc16	Eukaryota	0.004177	230	0.413436	22765	0.004177	230	1.000000	2.418757	0.002450	134.909831
fc02.13 & fc70.30 & GC:H	Eukaryota	0.004177	230	0.413436	22765	0.004177	230	1.000000	2.418757	0.002450	134.909831
fc34.01 & fc01.01 & GC:H & fc16	Eukaryota	0.004177	230	0.413436	22765	0.004177	230	1.000000	2.418757	0.002450	134.909831
l:L & fc30.01 & fc16.01	alpha/beta	0.004159	229	0.530302	29200	0.004159	229	1.000000	1.885719	0.001953	107.560921
fc10 & fc16.03 & GC:H & lc:U	Eukaryota	0.004159	229	0.413436	22765	0.004159	229	1.000000	2.418757	0.002439	134.323266
SignalP & GC:H & do:L & lc:U	Eukaryota	0.004159	229	0.413436	22765	0.004159	229	1.000000	2.418757	0.002439	134.323266
fc01.06 & fc42 & GC:H & lc:U	Eukaryota	0.004159	229	0.413436	22765	0.004159	229	1.000000	2.418757	0.002439	134.323266
fc01.06 & fc40.02 & GC:H	Eukaryota	0.004159	229	0.413436	22765	0.004159	229	1.000000	2.418757	0.002439	134.323266
Inner membrane & GC:H & TM & fc16	Eukaryota	0.004141	228	0.413436	22765	0.004141	228	1.000000	2.418757	0.002429	133.736702
SignalP & fc20 & GC:H & fc01	Eukaryota	0.004141	228	0.413436	22765	0.004141	228	1.000000	2.418757	0.002429	133.736702
Inner membrane & GC:H & Pi:L	Eukaryota	0.004141	228	0.413436	22765	0.004141	228	1.000000	2.418757	0.002429	133.736702
fc01.20 & GC:H & do:L & lc:U	Eukaryota	0.004123	227	0.413436	22765	0.004123	227	1.000000	2.418757	0.002418	133.150137
fc02 & fc32.01 & fc20.01 & GC:H	Eukaryota	0.004123	227	0.413436	22765	0.004123	227	1.000000	2.418757	0.002418	133.150137
fc43 & fc20.03 & GC:H	Eukaryota	0.004123	227	0.413436	22765	0.004123	227	1.000000	2.418757	0.002418	133.150137
fc02 & fc32.01 & fc20 & GC:H	Eukaryota	0.004123	227	0.413436	22765	0.004123	227	1.000000	2.418757	0.002418	133.150137
fc32.01 & fc16.01 & GC:H & do:L	Eukaryota	0.004123	227	0.413436	22765	0.004123	227	1.000000	2.418757	0.002418	133.150137
fc70.30 & do:0 & TP:Secretory & Pi:L	Eukaryota	0.004123	227	0.413436	22765	0.004123	227	1.000000	2.418757	0.002418	133.150137
Transmembrane & GC:H & lc:H & Pi:L	Eukaryota	0.004123	227	0.413436	22765	0.004123	227	1.000000	2.418757	0.002418	133.150137
fc70.16 & GC:H & Pi:C & do:L	Eukaryota	0.004123	227	0.413436	22765	0.004123	227	1.000000	2.418757	0.002418	133.150137
fc01.07 & fc01.06 & GC:H & lc:U	Eukaryota	0.004104	226	0.413436	22765	0.004104	226	1.000000	2.418757	0.002407	132.563573
fc16.21 & fc32.01 & GC:H & fc16	Eukaryota	0.004104	226	0.413436	22765	0.004104	226	1.000000	2.418757	0.002407	132.563573
fc14.10 & fc11 & GC:H	Eukaryota	0.004104	226	0.413436	22765	0.004104	226	1.000000	2.418757	0.002407	132.563573
fc01.20 & fc40.02 & GC:H & fc16	Eukaryota	0.004104	226	0.413436	22765	0.004104	226	1.000000	2.418757	0.002407	132.563573
SignalP & GC:H & fc16 & lc:U	Eukaryota	0.004104	226	0.413436	22765	0.004104	226	1.000000	2.418757	0.002407	132.563573
fc16.19 & GC:H & lc:H & fc16	Eukaryota	0.004086	225	0.413436	22765	0.004086	225	1.000000	2.418757	0.002397	131.977008
fc02.13 & GC:H & do:M	Eukaryota	0.004086	225	0.413436	22765	0.004086	225	1.000000	2.418757	0.002397	131.977008
fc16.01 & GC:H & Pi:C & do:L	Eukaryota	0.004086	225	0.413436	22765	0.004086	225	1.000000	2.418757	0.002397	131.977008
Signal & GC:H & fc70	Eukaryota	0.004086	225	0.413436	22765	0.004086	225	1.000000	2.418757	0.002397	131.977008
Ligase & GC:H & fc70	Eukaryota	0.004086	225	0.413436	22765	0.004086	225	1.000000	2.418757	0.002397	131.977008
fc70.30 & fc14.10 & GC:H & fc70	Eukaryota	0.004086	225	0.413436	22765	0.004086	225	1.000000	2.418757	0.002397	131.977008
Transport & GC:H & Pi:L	Eukaryota	0.004086	225	0.413436	22765	0.004086	225	1.000000	2.418757	0.002397	131.977008
fc11 & fc16.01 & GC:H & lc:U	Eukaryota	0.004068	224	0.413436	22765	0.004068	224	1.000000	2.418757	0.002386	131.390444
fc01.07 & fc20.01 & GC:H & lc:U	Eukaryota	0.004068	224	0.413436	22765	0.004068	224	1.000000	2.418757	0.002386	131.390444
fc12 & fc14 & GC:H	Eukaryota	0.004068	224	0.413436	22765	0.004068	224	1.000000	2.418757	0.002386	131.390444
fc02 & fc34 & GC:H & do:L	Eukaryota	0.004068	224	0.413436	22765	0.004068	224	1.000000	2.418757	0.002386	131.390444
fc01.01 & fc42 & GC:H & lc:U	Eukaryota	0.004050	223	0.413436	22765	0.004050	223	1.000000	2.418757	0.002376	130.803879
fc77.03 & fc16.19 & GC:H & fc70	Eukaryota	0.004050	223	0.413436	22765	0.004050	223	1.000000	2.418757	0.002376	130.803879
fc77 & fc16.19 & GC:H & fc70	Eukaryota	0.004050	223	0.413436	22765	0.004050	223	1.000000	2.418757	0.002376	130.803879
l:L & coils & fc01	alpha/beta	0.004050	223	0.530302	29200	0.004050	223	1.000000	1.885719	0.001902	104.742731
fc70.16 & GC:H & Pi:C & do:M	Eukaryota	0.004050	223	0.413436	22765	0.004050	223	1.000000	2.418757	0.002376	130.803879
fc43 & fc70.16 & GC:H	Eukaryota	0.004050	223	0.413436	22765	0.004050	223	1.000000	2.418757	0.002376	130.803879
fc36 & fc32 & fc14 & GC:H	Eukaryota	0.004050	223	0.413436	22765	0.004050	223	1.000000	2.418757	0.002376	130.803879
SignalP & GC:H & fc01 & lc:U	Eukaryota	0.004050	223	0.413436	22765	0.004050	223	1.000000	2.418757	0.002376	130.803879
fc43 & fc02 & GC:H	Eukaryota	0.004032	222	0.413436	22765	0.004032	222	1.000000	2.418757	0.002365	130.217315
fc16.17 & GC:H & TM	Eukaryota	0.004032	222	0.413436	22765	0.004032	222	1.000000	2.418757	0.002365	130.217315
fc70.16 & fc16.19 & fc32 & GC:H	Eukaryota	0.004032	222	0.413436	22765	0.004032	222	1.000000	2.418757	0.002365	130.217315
fc70.30 & fc16.19 & GC:H & do:L	Eukaryota	0.004032	222	0.413436	22765	0.004032	222	1.000000	2.418757	0.002365	130.217315
fc36 & fc30 & GC:H	Eukaryota	0.004032	222	0.413436	22765	0.004032	222	1.000000	2.418757	0.002365	130.217315
fc01.05 & fc32 & GC:H & lc:0	Eukaryota	0.004032	222	0.413436	22765	0.004032	222	1.000000	2.418757	0.002365	130.217315
fc70.10 & GC:H & do:L	Eukaryota	0.004032	222	0.413436	22765	0.004032	222	1.000000	2.418757	0.002365	130.217315
3D-structure & fc70.16 & GC:H & fc70	Eukaryota	0.004014	221	0.413436	22765	0.004014	221	1.000000	2.418757	0.002354	129.630750
fc02 & fc11.02 & GC:H	Eukaryota	0.004014	221	0.413436	22765	0.004014	221	1.000000	2.418757	0.002354	129.630750
3D-structure & GC:H & fc70.03 & lc:U	Eukaryota	0.004014	221	0.413436	22765	0.004014	221	1.000000	2.418757	0.002354	129.630750
fc02.11 & fc16.17 & GC:H & fc70	Eukaryota	0.004014	221	0.413436	22765	0.004014	221	1.000000	2.418757	0.002354	129.630750
fc32.05 & fc16.17 & GC:H & fc01	Eukaryota	0.004014	221	0.413436	22765	0.004014	221	1.000000	2.418757	0.002354	129.630750
fc70.30 & fc32.05 & fc14 & GC:H	Eukaryota	0.004014	221	0.413436	22765	0.004014	221	1.000000	2.418757	0.002354	129.630750
fc01.05 & GC:H & do:L & all alpha	Eukaryota	0.003995	220	0.413436	22765	0.003995	220	1.000000	2.418757	0.002344	129.044186
fc16.03 & fc20 & GC:H	Eukaryota	0.003995	220	0.413436	22765	0.003995	220	1.000000	2.418757	0.002344	129.044186
coils & GC:H & fc16 & lc:U	Eukaryota	0.003995	220	0.413436	22765	0.003995	220	1.000000	2.418757	0.002344	129.044186
fc02.13 & Oxidoreductase & GC:H & fc01	Eukaryota	0.003977	219	0.413436	22765	0.003977	219	1.000000	2.418757	0.002333	128.457621
fc20.01 & SignalP & GC:H & fc01	Eukaryota	0.003977	219	0.413436	22765	0.003977	219	1.000000	2.418757	0.002333	128.457621
fc36 & fc70.16 & fc32 & GC:H	Eukaryota	0.003977	219	0.413436	22765	0.003977	219	1.000000	2.418757	0.002333	128.457621
fc02 & GC:H & Pi:C & do:L	Eukaryota	0.003977	219	0.413436	22765	0.003977	219	1.000000	2.418757	0.002333	128.457621
fc70.30 & GC:H & Pi:C & fc70	Eukaryota	0.003977	219	0.413436	22765	0.003977	219	1.000000	2.418757	0.002333	128.457621
Transmembrane & fc20 & GC:H & lc:H	Eukaryota	0.003977	219	0.413436	22765	0.003977	219	1.000000	2.418757	0.002333	128.457621
fc02 & fc34 & fc16.01 & GC:H	Eukaryota	0.003977	219	0.413436	22765	0.003977	219	1.000000	2.418757	0.002333	128.457621
fc70.02 & SignalP & GC:H	Eukaryota	0.003977	219	0.413436	22765	0.003977	219	1.000000	2.418757	0.002333	128.457621
fc01.03 & fc16.03 & GC:H	Eukaryota	0.003977	219	0.413436	22765	0.003977	219	1.000000	2.418757	0.002333	128.457621
fc40.02 & fc14.10 & GC:H	Eukaryota	0.003959	218	0.413436	22765	0.003959	218	1.000000	2.418757	0.002322	127.871057
fc16.17 & fc16.19 & fc20 & GC:H	Eukaryota	0.003959	218	0.413436	22765	0.003959	218	1.000000	2.418757	0.002322	127.871057
fc20.03 & TP:Mitochondrion & GC:H	Eukaryota	0.003959	218	0.413436	22765	0.003959	218	1.000000	2.418757	0.002322	127.871057
l:L & fc30 & fc01	alpha/beta	0.003959	218	0.530302	29200	0.003959	218	1.000000	1.885719	0.001860	102.394239
fc70.16 & fc70.02 & GC:H	Eukaryota	0.003959	218	0.413436	22765	0.003959	218	1.000000	2.418757	0.002322	127.871057
SignalP & GC:H & do:L & all alpha	Eukaryota	0.003959	218	0.413436	22765	0.003959	218	1.000000	2.418757	0.002322	127.871057
fc02.13 & fc16.17 & GC:H & fc01	Eukaryota	0.003959	218	0.413436	22765	0.003959	218	1.000000	2.418757	0.002322	127.871057
fc34 & fc42 & GC:H & do:L	Eukaryota	0.003959	218	0.413436	22765	0.003959	218	1.000000	2.418757	0.002322	127.871057
fc70.16 & fc30 & GC:H	Eukaryota	0.003941	217	0.413436	22765	0.003941	217	1.000000	2.418757	0.002312	127.284492
IPR003593 & GC:H & fc01	Eukaryota	0.003941	217	0.413436	22765	0.003941	217	1.000000	2.418757	0.002312	127.284492
SM00382 & GC:H & fc01	Eukaryota	0.003941	217	0.413436	22765	0.003941	217	1.000000	2.418757	0.002312	127.284492
ATP-binding & fc20.03 & GC:H & fc70	Eukaryota	0.003941	217	0.413436	22765	0.003941	217	1.000000	2.418757	0.002312	127.284492
TP:Mitochondrion & fc20.01 & GC:H	Eukaryota	0.003941	217	0.413436	22765	0.003941	217	1.000000	2.418757	0.002312	127.284492
fc32.01 & fc20.03 & fc16.01 & GC:H	Eukaryota	0.003941	217	0.413436	22765	0.003941	217	1.000000	2.418757	0.002312	127.284492
fc20.01 & GC:H & TP:Secretory & Pi:L	Eukaryota	0.003923	216	0.413436	22765	0.003923	216	1.000000	2.418757	0.002301	126.697928
fc01.07 & GC:H & do:L & lc:U	Eukaryota	0.003923	216	0.413436	22765	0.003923	216	1.000000	2.418757	0.002301	126.697928
fc16.19 & fc20.09 & GC:H & do:L	Eukaryota	0.003923	216	0.413436	22765	0.003923	216	1.000000	2.418757	0.002301	126.697928
l:L & fc30 & fc40	alpha/beta	0.003905	215	0.530302	29200	0.003905	215	1.000000	1.885719	0.001834	100.985144
ATP-binding & fc20.03 & GC:H & fc16	Eukaryota	0.003905	215	0.413436	22765	0.003905	215	1.000000	2.418757	0.002290	126.111363
fc36.25 & fc02 & GC:H	Eukaryota	0.003905	215	0.413436	22765	0.003905	215	1.000000	2.418757	0.002290	126.111363
fc01.03 & fc02 & GC:H & fc01	Eukaryota	0.003905	215	0.413436	22765	0.003905	215	1.000000	2.418757	0.002290	126.111363
fc14.10 & fc41 & GC:H	Eukaryota	0.003905	215	0.413436	22765	0.003905	215	1.000000	2.418757	0.002290	126.111363
Transmembrane & fc20.01 & GC:H & Pi:L	Eukaryota	0.003905	215	0.413436	22765	0.003905	215	1.000000	2.418757	0.002290	126.111363
fc36 & fc16.17 & GC:H	Eukaryota	0.003905	215	0.413436	22765	0.003905	215	1.000000	2.418757	0.002290	126.111363
fc42.16 & fc70.16 & GC:H & fc70	Eukaryota	0.003905	215	0.413436	22765	0.003905	215	1.000000	2.418757	0.002290	126.111363
fc36 & fc02 & GC:H & lc:U	Eukaryota	0.003886	214	0.413436	22765	0.003886	214	1.000000	2.418757	0.002280	125.524799
do:0 & GC:H & Pi:C & lc:0	Eukaryota	0.003886	214	0.413436	22765	0.003886	214	1.000000	2.418757	0.002280	125.524799
fc30 & GC:H & Pi:C & fc70	Eukaryota	0.003886	214	0.413436	22765	0.003886	214	1.000000	2.418757	0.002280	125.524799
Inner membrane & Transmembrane & GC:H & lc:U	Eukaryota	0.003886	214	0.413436	22765	0.003886	214	1.000000	2.418757	0.002280	125.524799
fc14.10 & fc34 & GC:H	Eukaryota	0.003886	214	0.413436	22765	0.003886	214	1.000000	2.418757	0.002280	125.524799
fc16.21 & fc32.01 & GC:H & fc70	Eukaryota	0.003886	214	0.413436	22765	0.003886	214	1.000000	2.418757	0.002280	125.524799
fc01.06 & fc41.05 & fc40 & GC:H	Eukaryota	0.003886	214	0.413436	22765	0.003886	214	1.000000	2.418757	0.002280	125.524799
fc01.04 & fc32 & GC:H & do:L	Eukaryota	0.003868	213	0.413436	22765	0.003868	213	1.000000	2.418757	0.002269	124.938234
fc32.07 & fc02 & GC:H & fc70	Eukaryota	0.003868	213	0.413436	22765	0.003868	213	1.000000	2.418757	0.002269	124.938234
fc16.21 & fc42 & GC:H & lc:U	Eukaryota	0.003868	213	0.413436	22765	0.003868	213	1.000000	2.418757	0.002269	124.938234
fc70.16 & fc42 & GC:H & do:M	Eukaryota	0.003868	213	0.413436	22765	0.003868	213	1.000000	2.418757	0.002269	124.938234
fc20.01 & GC:H & Pi:C & do:L	Eukaryota	0.003868	213	0.413436	22765	0.003868	213	1.000000	2.418757	0.002269	124.938234
fc16.03 & fc16.01 & GC:H & lc:U	Eukaryota	0.003868	213	0.413436	22765	0.003868	213	1.000000	2.418757	0.002269	124.938234
fc01.03 & fc14 & GC:H & fc70	Eukaryota	0.003868	213	0.413436	22765	0.003868	213	1.000000	2.418757	0.002269	124.938234
fc34.11 & fc02 & GC:H	Eukaryota	0.003868	213	0.413436	22765	0.003868	213	1.000000	2.418757	0.002269	124.938234
fc01.02 & fc16.17 & GC:H & fc01	Eukaryota	0.003850	212	0.413436	22765	0.003850	212	1.000000	2.418757	0.002258	124.351670
fc02.16 & GC:H & lc:U	Eukaryota	0.003850	212	0.413436	22765	0.003850	212	1.000000	2.418757	0.002258	124.351670
fc40 & fc11 & fc16.01 & GC:H	Eukaryota	0.003850	212	0.413436	22765	0.003850	212	1.000000	2.418757	0.002258	124.351670
fc30.01 & GC:H & do:L & fc70	Eukaryota	0.003850	212	0.413436	22765	0.003850	212	1.000000	2.418757	0.002258	124.351670
fc01.04 & fc16.17 & GC:H & fc70	Eukaryota	0.003850	212	0.413436	22765	0.003850	212	1.000000	2.418757	0.002258	124.351670
fc16.21 & fc16.01 & GC:H & do:M	Eukaryota	0.003850	212	0.413436	22765	0.003850	212	1.000000	2.418757	0.002258	124.351670
fc32.01 & fc20.03 & fc14 & GC:H	Eukaryota	0.003850	212	0.413436	22765	0.003850	212	1.000000	2.418757	0.002258	124.351670
fc20.01 & GC:H & do:L & all alpha	Eukaryota	0.003832	211	0.413436	22765	0.003832	211	1.000000	2.418757	0.002248	123.765105
fc36 & fc40.02 & GC:H	Eukaryota	0.003832	211	0.413436	22765	0.003832	211	1.000000	2.418757	0.002248	123.765105
fc01.03 & fc01.01 & GC:H & fc01	Eukaryota	0.003832	211	0.413436	22765	0.003832	211	1.000000	2.418757	0.002248	123.765105
GC:H & lc:H & Pi:L & fc16	Eukaryota	0.003832	211	0.413436	22765	0.003832	211	1.000000	2.418757	0.002248	123.765105
Ligase & GC:H & fc16	Eukaryota	0.003814	210	0.413436	22765	0.003814	210	1.000000	2.418757	0.002237	123.178541
fc70.30 & fc32.05 & fc01.01 & GC:H	Eukaryota	0.003814	210	0.413436	22765	0.003814	210	1.000000	2.418757	0.002237	123.178541
fc70.16 & fc16.01 & GC:H & do:M	Eukaryota	0.003814	210	0.413436	22765	0.003814	210	1.000000	2.418757	0.002237	123.178541
fc01.06 & fc41 & GC:H & lc:U	Eukaryota	0.003814	210	0.413436	22765	0.003814	210	1.000000	2.418757	0.002237	123.178541
SignalP & fc32 & GC:H & fc16	Eukaryota	0.003814	210	0.413436	22765	0.003814	210	1.000000	2.418757	0.002237	123.178541
fc02 & GC:H & Pi:C & do:M	Eukaryota	0.003796	209	0.413436	22765	0.003796	209	1.000000	2.418757	0.002226	122.591976
fc01.03 & fc16.01 & GC:H	Eukaryota	0.003796	209	0.413436	22765	0.003796	209	1.000000	2.418757	0.002226	122.591976
fc32.05 & fc40 & GC:H	Eukaryota	0.003796	209	0.413436	22765	0.003796	209	1.000000	2.418757	0.002226	122.591976
3D-structure & fc02 & GC:H & fc01	Eukaryota	0.003796	209	0.413436	22765	0.003796	209	1.000000	2.418757	0.002226	122.591976
fc20.03 & fc32 & GC:H & lc:0	Eukaryota	0.003796	209	0.413436	22765	0.003796	209	1.000000	2.418757	0.002226	122.591976
Inner membrane & fc70.30 & GC:H & lc:U	Eukaryota	0.003796	209	0.413436	22765	0.003796	209	1.000000	2.418757	0.002226	122.591976
fc12.04 & fc70.16 & GC:H & fc70	Eukaryota	0.003796	209	0.413436	22765	0.003796	209	1.000000	2.418757	0.002226	122.591976
fc11 & fc16.01 & fc42 & GC:H	Eukaryota	0.003796	209	0.413436	22765	0.003796	209	1.000000	2.418757	0.002226	122.591976
fc32.01 & GC:H & fc70.03 & do:M	Eukaryota	0.003796	209	0.413436	22765	0.003796	209	1.000000	2.418757	0.002226	122.591976
Transmembrane & fc32 & GC:H & fc16	Eukaryota	0.003796	209	0.413436	22765	0.003796	209	1.000000	2.418757	0.002226	122.591976
fc16.03 & fc32 & GC:H & lc:U	Eukaryota	0.003796	209	0.413436	22765	0.003796	209	1.000000	2.418757	0.002226	122.591976
TP:Mitochondrion & GC:H & fc01 & do:M	Eukaryota	0.003796	209	0.413436	22765	0.003796	209	1.000000	2.418757	0.002226	122.591976
fc32.05 & GC:H & all alpha	Eukaryota	0.003796	209	0.413436	22765	0.003796	209	1.000000	2.418757	0.002226	122.591976
fc11 & fc32 & GC:H & lc:U	Eukaryota	0.003777	208	0.413436	22765	0.003777	208	1.000000	2.418757	0.002216	122.005412
fc42 & fc32 & GC:H & do:M	Eukaryota	0.003777	208	0.413436	22765	0.003777	208	1.000000	2.418757	0.002216	122.005412
Inner membrane & GC:H & TM & lc:U	Eukaryota	0.003777	208	0.413436	22765	0.003777	208	1.000000	2.418757	0.002216	122.005412
fc70.16 & fc16.19 & fc20.01 & GC:H	Eukaryota	0.003777	208	0.413436	22765	0.003777	208	1.000000	2.418757	0.002216	122.005412
fc70.02 & GC:H & TM & Pi:L	Eukaryota	0.003759	207	0.413436	22765	0.003759	207	1.000000	2.418757	0.002205	121.418848
3D-structure & fc02 & GC:H & fc70	Eukaryota	0.003759	207	0.413436	22765	0.003759	207	1.000000	2.418757	0.002205	121.418848
fc16.17 & fc14.07 & GC:H & fc70	Eukaryota	0.003759	207	0.413436	22765	0.003759	207	1.000000	2.418757	0.002205	121.418848
fc43 & fc32.05 & GC:H & fc01	Eukaryota	0.003759	207	0.413436	22765	0.003759	207	1.000000	2.418757	0.002205	121.418848
ATP-binding & fc16.03 & GC:H	Eukaryota	0.003759	207	0.413436	22765	0.003759	207	1.000000	2.418757	0.002205	121.418848
fc32.05 & fc30 & GC:H	Eukaryota	0.003759	207	0.413436	22765	0.003759	207	1.000000	2.418757	0.002205	121.418848
fc16.03 & fc11 & fc14 & GC:H	Eukaryota	0.003759	207	0.413436	22765	0.003759	207	1.000000	2.418757	0.002205	121.418848
fc34 & fc20.03 & fc42 & GC:H	Eukaryota	0.003759	207	0.413436	22765	0.003759	207	1.000000	2.418757	0.002205	121.418848
fc70.30 & fc70.16 & GC:H & fc01	Eukaryota	0.003741	206	0.413436	22765	0.003741	206	1.000000	2.418757	0.002194	120.832283
fc14.07 & GC:H & do:M & fc70	Eukaryota	0.003741	206	0.413436	22765	0.003741	206	1.000000	2.418757	0.002194	120.832283
fc32.07 & fc02 & GC:H & fc16	Eukaryota	0.003741	206	0.413436	22765	0.003741	206	1.000000	2.418757	0.002194	120.832283
fc01.01 & fc32.01 & GC:H & do:L	Eukaryota	0.003741	206	0.413436	22765	0.003741	206	1.000000	2.418757	0.002194	120.832283
fc16.13 & fc16.19 & GC:H & fc16	Eukaryota	0.003741	206	0.413436	22765	0.003741	206	1.000000	2.418757	0.002194	120.832283
fc02 & fc34 & fc42 & GC:H	Eukaryota	0.003741	206	0.413436	22765	0.003741	206	1.000000	2.418757	0.002194	120.832283
fc20.03 & GC:H & do:L & all alpha	Eukaryota	0.003741	206	0.413436	22765	0.003741	206	1.000000	2.418757	0.002194	120.832283
fc30 & fc11 & GC:H	Eukaryota	0.003723	205	0.413436	22765	0.003723	205	1.000000	2.418757	0.002184	120.245719
fc32.07 & fc02 & GC:H & fc01	Eukaryota	0.003723	205	0.413436	22765	0.003723	205	1.000000	2.418757	0.002184	120.245719
fc11 & fc32 & fc14 & GC:H	Eukaryota	0.003723	205	0.413436	22765	0.003723	205	1.000000	2.418757	0.002184	120.245719
fc70.30 & fc02 & GC:H & lc:U	Eukaryota	0.003723	205	0.413436	22765	0.003723	205	1.000000	2.418757	0.002184	120.245719
fc16.19 & GC:H & do:L & lc:0	Eukaryota	0.003723	205	0.413436	22765	0.003723	205	1.000000	2.418757	0.002184	120.245719
fc32.01 & fc42 & GC:H & do:L	Eukaryota	0.003723	205	0.413436	22765	0.003723	205	1.000000	2.418757	0.002184	120.245719
fc30 & GC:H & Pi:C & fc16	Eukaryota	0.003705	204	0.413436	22765	0.003705	204	1.000000	2.418757	0.002173	119.659154
DNA-binding & GC:H & do:L	Eukaryota	0.003705	204	0.413436	22765	0.003705	204	1.000000	2.418757	0.002173	119.659154
fc16.17 & GC:H & Pi:NL & fc16	Eukaryota	0.003705	204	0.413436	22765	0.003705	204	1.000000	2.418757	0.002173	119.659154
fc14.10 & GC:H & do:L & lc:U	Eukaryota	0.003705	204	0.413436	22765	0.003705	204	1.000000	2.418757	0.002173	119.659154
fc70.30 & fc42 & GC:H & fc01	Eukaryota	0.003705	204	0.413436	22765	0.003705	204	1.000000	2.418757	0.002173	119.659154
fc16.21 & GC:H & Pi:NL & fc16	Eukaryota	0.003705	204	0.413436	22765	0.003705	204	1.000000	2.418757	0.002173	119.659154
fc70.30 & fc14.07 & GC:H & fc70	Eukaryota	0.003705	204	0.413436	22765	0.003705	204	1.000000	2.418757	0.002173	119.659154
fc32.05 & GC:H & Pi:C & fc01	Eukaryota	0.003687	203	0.413436	22765	0.003687	203	1.000000	2.418757	0.002162	119.072590
fc16.21 & fc02 & GC:H & all alpha	Eukaryota	0.003687	203	0.413436	22765	0.003687	203	1.000000	2.418757	0.002162	119.072590
fc11.02 & fc16.01 & GC:H & lc:U	Eukaryota	0.003687	203	0.413436	22765	0.003687	203	1.000000	2.418757	0.002162	119.072590
fc70.16 & fc10 & GC:H	Eukaryota	0.003669	202	0.413436	22765	0.003669	202	1.000000	2.418757	0.002152	118.486025
Transmembrane & fc32.05 & GC:H & fc70	Eukaryota	0.003669	202	0.413436	22765	0.003669	202	1.000000	2.418757	0.002152	118.486025
fc16.13 & fc16.19 & GC:H & fc70	Eukaryota	0.003669	202	0.413436	22765	0.003669	202	1.000000	2.418757	0.002152	118.486025
fc02 & fc42 & GC:H & do:M	Eukaryota	0.003669	202	0.413436	22765	0.003669	202	1.000000	2.418757	0.002152	118.486025
fc36 & fc42 & fc32 & GC:H	Eukaryota	0.003669	202	0.413436	22765	0.003669	202	1.000000	2.418757	0.002152	118.486025
3D-structure & fc70.16 & GC:H & fc16	Eukaryota	0.003669	202	0.413436	22765	0.003669	202	1.000000	2.418757	0.002152	118.486025
fc14.10 & fc11.02 & GC:H	Eukaryota	0.003669	202	0.413436	22765	0.003669	202	1.000000	2.418757	0.002152	118.486025
fc10.01 & fc16.19 & GC:H & fc70	Eukaryota	0.003669	202	0.413436	22765	0.003669	202	1.000000	2.418757	0.002152	118.486025
coils & fc32 & GC:H	Eukaryota	0.003669	202	0.413436	22765	0.003669	202	1.000000	2.418757	0.002152	118.486025
fc14.07 & fc11 & GC:H	Eukaryota	0.003669	202	0.413436	22765	0.003669	202	1.000000	2.418757	0.002152	118.486025
fc16.21 & fc41 & GC:H & lc:U	Eukaryota	0.003669	202	0.413436	22765	0.003669	202	1.000000	2.418757	0.002152	118.486025
fc01.03 & fc40 & GC:H	Eukaryota	0.003669	202	0.413436	22765	0.003669	202	1.000000	2.418757	0.002152	118.486025
fc12 & fc11 & GC:H & fc16	Eukaryota	0.003669	202	0.413436	22765	0.003669	202	1.000000	2.418757	0.002152	118.486025
fc34.11 & fc20.03 & GC:H	Eukaryota	0.003650	201	0.413436	22765	0.003650	201	1.000000	2.418757	0.002141	117.899461
fc10 & fc32 & GC:H & do:L	Eukaryota	0.003650	201	0.413436	22765	0.003650	201	1.000000	2.418757	0.002141	117.899461
l:L & fc10.01 & fc01	alpha/beta	0.003650	201	0.530302	29200	0.003650	201	1.000000	1.885719	0.001715	94.409367
fc11.02 & fc16.01 & fc42 & GC:H	Eukaryota	0.003650	201	0.413436	22765	0.003650	201	1.000000	2.418757	0.002141	117.899461
fc70.16 & fc16.19 & fc42 & GC:H	Eukaryota	0.003650	201	0.413436	22765	0.003650	201	1.000000	2.418757	0.002141	117.899461
fc10.01 & fc16.03 & GC:H & lc:U	Eukaryota	0.003650	201	0.413436	22765	0.003650	201	1.000000	2.418757	0.002141	117.899461
fc12.04 & fc16.19 & GC:H	Eukaryota	0.003650	201	0.413436	22765	0.003650	201	1.000000	2.418757	0.002141	117.899461
fc16.17 & fc16.19 & fc34 & GC:H	Eukaryota	0.003650	201	0.413436	22765	0.003650	201	1.000000	2.418757	0.002141	117.899461
fc01.03 & fc01.01 & GC:H & fc70	Eukaryota	0.003632	200	0.413436	22765	0.003632	200	1.000000	2.418757	0.002131	117.312896
fc01.07 & fc20.03 & GC:H & lc:U	Eukaryota	0.003632	200	0.413436	22765	0.003632	200	1.000000	2.418757	0.002131	117.312896
fc32.07 & fc42 & GC:H	Eukaryota	0.003632	200	0.413436	22765	0.003632	200	1.000000	2.418757	0.002131	117.312896
fc70.30 & fc16.19 & fc01.05 & GC:H	Eukaryota	0.003632	200	0.413436	22765	0.003632	200	1.000000	2.418757	0.002131	117.312896
fc36 & fc02 & fc32.01 & GC:H	Eukaryota	0.003632	200	0.413436	22765	0.003632	200	1.000000	2.418757	0.002131	117.312896
fc01.02 & fc01.01 & GC:H & lc:U	Eukaryota	0.003632	200	0.413436	22765	0.003632	200	1.000000	2.418757	0.002131	117.312896
fc01.03 & fc02 & GC:H & fc70	Eukaryota	0.003632	200	0.413436	22765	0.003632	200	1.000000	2.418757	0.002131	117.312896
fc70.30 & fc43 & GC:H	Eukaryota	0.003632	200	0.413436	22765	0.003632	200	1.000000	2.418757	0.002131	117.312896
fc77 & fc41 & fc40 & GC:H	Eukaryota	0.003614	199	0.413436	22765	0.003614	199	1.000000	2.418757	0.002120	116.726332
fc14.10 & fc20 & GC:H & lc:U	Eukaryota	0.003614	199	0.413436	22765	0.003614	199	1.000000	2.418757	0.002120	116.726332
3D-structure & fc42 & GC:H	Eukaryota	0.003614	199	0.413436	22765	0.003614	199	1.000000	2.418757	0.002120	116.726332
fc36.25 & fc01.06 & GC:H	Eukaryota	0.003614	199	0.413436	22765	0.003614	199	1.000000	2.418757	0.002120	116.726332
fc16.17 & fc30 & GC:H & fc70	Eukaryota	0.003614	199	0.413436	22765	0.003614	199	1.000000	2.418757	0.002120	116.726332
fc10 & GC:H & fc70.03 & do:L	Eukaryota	0.003614	199	0.413436	22765	0.003614	199	1.000000	2.418757	0.002120	116.726332
fc01.05 & GC:H & Pi:NC & all alpha	Eukaryota	0.003614	199	0.413436	22765	0.003614	199	1.000000	2.418757	0.002120	116.726332
fc16.17 & fc40.02 & GC:H	Eukaryota	0.003614	199	0.413436	22765	0.003614	199	1.000000	2.418757	0.002120	116.726332
fc02.11 & fc41 & GC:H & fc70	Eukaryota	0.003614	199	0.413436	22765	0.003614	199	1.000000	2.418757	0.002120	116.726332
fc02 & GC:H & lc:H & fc16	Eukaryota	0.003614	199	0.413436	22765	0.003614	199	1.000000	2.418757	0.002120	116.726332
fc42.16 & fc70.16 & GC:H & fc16	Eukaryota	0.003614	199	0.413436	22765	0.003614	199	1.000000	2.418757	0.002120	116.726332
fc77.03 & fc41 & fc40 & GC:H	Eukaryota	0.003614	199	0.413436	22765	0.003614	199	1.000000	2.418757	0.002120	116.726332
fc70.30 & fc14.10 & GC:H & fc16	Eukaryota	0.003614	199	0.413436	22765	0.003614	199	1.000000	2.418757	0.002120	116.726332
ATP-binding & GC:H & do:M	Eukaryota	0.003614	199	0.413436	22765	0.003614	199	1.000000	2.418757	0.002120	116.726332
fc40 & fc16.01 & GC:H & do:L	Eukaryota	0.003614	199	0.413436	22765	0.003614	199	1.000000	2.418757	0.002120	116.726332
fc01.06 & fc41.05 & GC:H & lc:U	Eukaryota	0.003614	199	0.413436	22765	0.003614	199	1.000000	2.418757	0.002120	116.726332
fc70.34 & GC:M	Eukaryota	0.003614	199	0.413436	22765	0.003614	199	1.000000	2.418757	0.002120	116.726332
fc70.30 & fc01.01 & fc01.05 & GC:H	Eukaryota	0.003596	198	0.413436	22765	0.003596	198	1.000000	2.418757	0.002109	116.139767
fc70.30 & fc32.05 & fc01.05 & GC:H	Eukaryota	0.003596	198	0.413436	22765	0.003596	198	1.000000	2.418757	0.002109	116.139767
fc32.01 & fc01.05 & GC:H & do:L	Eukaryota	0.003596	198	0.413436	22765	0.003596	198	1.000000	2.418757	0.002109	116.139767
fc12 & fc11 & GC:H & fc70	Eukaryota	0.003596	198	0.413436	22765	0.003596	198	1.000000	2.418757	0.002109	116.139767
fc16.21 & fc32.05 & GC:H & fc70	Eukaryota	0.003596	198	0.413436	22765	0.003596	198	1.000000	2.418757	0.002109	116.139767
fc16.03 & fc11.02 & fc14 & GC:H	Eukaryota	0.003596	198	0.413436	22765	0.003596	198	1.000000	2.418757	0.002109	116.139767
fc01.04 & GC:H & fc70.03 & do:M	Eukaryota	0.003596	198	0.413436	22765	0.003596	198	1.000000	2.418757	0.002109	116.139767
fc16.21 & fc32.05 & GC:H & fc01	Eukaryota	0.003596	198	0.413436	22765	0.003596	198	1.000000	2.418757	0.002109	116.139767
fc02 & fc20 & GC:H & all alpha	Eukaryota	0.003596	198	0.413436	22765	0.003596	198	1.000000	2.418757	0.002109	116.139767
fc02 & fc32.01 & fc34 & GC:H	Eukaryota	0.003578	197	0.413436	22765	0.003578	197	1.000000	2.418757	0.002099	115.553203
SignalP & fc20 & GC:H & lc:U	Eukaryota	0.003578	197	0.413436	22765	0.003578	197	1.000000	2.418757	0.002099	115.553203
fc02 & fc32.01 & GC:H & lc:U	Eukaryota	0.003578	197	0.413436	22765	0.003578	197	1.000000	2.418757	0.002099	115.553203
fc20 & GC:H & TP:Secretory & all alpha	Eukaryota	0.003560	196	0.413436	22765	0.003560	196	1.000000	2.418757	0.002088	114.966638
fc30.01 & fc11 & GC:H	Eukaryota	0.003560	196	0.413436	22765	0.003560	196	1.000000	2.418757	0.002088	114.966638
fc16.19 & GC:H & TM	Eukaryota	0.003560	196	0.413436	22765	0.003560	196	1.000000	2.418757	0.002088	114.966638
fc16.21 & GC:H & lc:H	Eukaryota	0.003560	196	0.413436	22765	0.003560	196	1.000000	2.418757	0.002088	114.966638
fc11 & fc42 & fc32 & GC:H	Eukaryota	0.003560	196	0.413436	22765	0.003560	196	1.000000	2.418757	0.002088	114.966638
SignalP & GC:H & do:M & fc70	Eukaryota	0.003560	196	0.413436	22765	0.003560	196	1.000000	2.418757	0.002088	114.966638
fc16.13 & fc16.21 & GC:H & lc:U	Eukaryota	0.003560	196	0.413436	22765	0.003560	196	1.000000	2.418757	0.002088	114.966638
fc70.30 & fc32.05 & fc16.17 & GC:H	Eukaryota	0.003541	195	0.413436	22765	0.003541	195	1.000000	2.418757	0.002077	114.380074
fc30 & fc20.03 & GC:H	Eukaryota	0.003541	195	0.413436	22765	0.003541	195	1.000000	2.418757	0.002077	114.380074
fc01.07 & fc40 & GC:H & fc70	Eukaryota	0.003541	195	0.413436	22765	0.003541	195	1.000000	2.418757	0.002077	114.380074
fc11.02 & fc32 & fc14 & GC:H	Eukaryota	0.003541	195	0.413436	22765	0.003541	195	1.000000	2.418757	0.002077	114.380074
fc70.30 & fc01.01 & GC:H & do:L	Eukaryota	0.003541	195	0.413436	22765	0.003541	195	1.000000	2.418757	0.002077	114.380074
fc11 & fc14 & GC:H & lc:U	Eukaryota	0.003541	195	0.413436	22765	0.003541	195	1.000000	2.418757	0.002077	114.380074
fc01.01 & GC:H & Pi:NL & fc16	Eukaryota	0.003541	195	0.413436	22765	0.003541	195	1.000000	2.418757	0.002077	114.380074
Transport & SignalP & GC:H & fc70	Eukaryota	0.003541	195	0.413436	22765	0.003541	195	1.000000	2.418757	0.002077	114.380074
fc32.05 & GC:H & Pi:L	Eukaryota	0.003541	195	0.413436	22765	0.003541	195	1.000000	2.418757	0.002077	114.380074
fc02.11 & fc41 & GC:H & fc01	Eukaryota	0.003541	195	0.413436	22765	0.003541	195	1.000000	2.418757	0.002077	114.380074
fc01.20 & GC:H & Pi:C & do:M	Eukaryota	0.003541	195	0.413436	22765	0.003541	195	1.000000	2.418757	0.002077	114.380074
fc02.11 & fc16.17 & GC:H & fc01	Eukaryota	0.003541	195	0.413436	22765	0.003541	195	1.000000	2.418757	0.002077	114.380074
l:L & fc34.11 & fc16.01 & fc70	alpha/beta	0.003541	195	0.530302	29200	0.003541	195	1.000000	1.885719	0.001663	91.591177
fc36 & fc02 & fc34 & GC:H	Eukaryota	0.003541	195	0.413436	22765	0.003541	195	1.000000	2.418757	0.002077	114.380074
fc32 & GC:H & Pi:C & do:M	Eukaryota	0.003523	194	0.413436	22765	0.003523	194	1.000000	2.418757	0.002067	113.793509
fc20.01 & fc11 & GC:H	Eukaryota	0.003523	194	0.413436	22765	0.003523	194	1.000000	2.418757	0.002067	113.793509
Transmembrane & fc20.01 & GC:H & lc:H	Eukaryota	0.003523	194	0.413436	22765	0.003523	194	1.000000	2.418757	0.002067	113.793509
fc10 & GC:H & fc01 & do:L	Eukaryota	0.003523	194	0.413436	22765	0.003523	194	1.000000	2.418757	0.002067	113.793509
fc34 & SignalP & GC:H & fc16	Eukaryota	0.003523	194	0.413436	22765	0.003523	194	1.000000	2.418757	0.002067	113.793509
fc70.30 & fc16.21 & GC:H	Eukaryota	0.003523	194	0.413436	22765	0.003523	194	1.000000	2.418757	0.002067	113.793509
Transport & fc70.30 & fc32.05 & GC:H	Eukaryota	0.003523	194	0.413436	22765	0.003523	194	1.000000	2.418757	0.002067	113.793509
fc20 & GC:H & lc:H & Pi:L	Eukaryota	0.003505	193	0.413436	22765	0.003505	193	1.000000	2.418757	0.002056	113.206945
fc32 & GC:H & TP:Secretory & lc:U	Eukaryota	0.003505	193	0.413436	22765	0.003505	193	1.000000	2.418757	0.002056	113.206945
fc16.21 & GC:H & fc70.03 & all alpha	Eukaryota	0.003505	193	0.413436	22765	0.003505	193	1.000000	2.418757	0.002056	113.206945
fc14.10 & fc41.05 & GC:H	Eukaryota	0.003505	193	0.413436	22765	0.003505	193	1.000000	2.418757	0.002056	113.206945
fc77.03 & fc41 & fc20 & GC:H	Eukaryota	0.003505	193	0.413436	22765	0.003505	193	1.000000	2.418757	0.002056	113.206945
l:L & fc70.10 & fc10 & fc01	alpha/beta	0.003505	193	0.530302	29200	0.003505	193	1.000000	1.885719	0.001646	90.651781
fc77 & fc41 & fc20 & GC:H	Eukaryota	0.003505	193	0.413436	22765	0.003505	193	1.000000	2.418757	0.002056	113.206945
fc02.25 & fc16.21 & GC:H & fc16	Eukaryota	0.003505	193	0.413436	22765	0.003505	193	1.000000	2.418757	0.002056	113.206945
fc02.45 & GC:H & lc:U	Eukaryota	0.003487	192	0.413436	22765	0.003487	192	1.000000	2.418757	0.002045	112.620380
Ligase & GC:H & fc01	Eukaryota	0.003487	192	0.413436	22765	0.003487	192	1.000000	2.418757	0.002045	112.620380
fc02.11 & fc41 & GC:H & fc16	Eukaryota	0.003487	192	0.413436	22765	0.003487	192	1.000000	2.418757	0.002045	112.620380
fc01.06 & GC:H & fc16 & all alpha	Eukaryota	0.003487	192	0.413436	22765	0.003487	192	1.000000	2.418757	0.002045	112.620380
fc70.19 & fc16.21 & GC:H & fc70	Eukaryota	0.003487	192	0.413436	22765	0.003487	192	1.000000	2.418757	0.002045	112.620380
fc32.01 & GC:H & Pi:NC & lc:U	Eukaryota	0.003487	192	0.413436	22765	0.003487	192	1.000000	2.418757	0.002045	112.620380
fc02.25 & fc16.21 & GC:H & fc70	Eukaryota	0.003487	192	0.413436	22765	0.003487	192	1.000000	2.418757	0.002045	112.620380
fc43.01 & GC:H & do:L & fc70	Eukaryota	0.003469	191	0.413436	22765	0.003469	191	1.000000	2.418757	0.002035	112.033816
fc32.07 & fc16.21 & GC:H & fc01	Eukaryota	0.003469	191	0.413436	22765	0.003469	191	1.000000	2.418757	0.002035	112.033816
fc02 & fc40 & fc16.01 & GC:H	Eukaryota	0.003469	191	0.413436	22765	0.003469	191	1.000000	2.418757	0.002035	112.033816
fc11.02 & fc32 & GC:H & lc:U	Eukaryota	0.003469	191	0.413436	22765	0.003469	191	1.000000	2.418757	0.002035	112.033816
fc32.07 & fc16.21 & GC:H & fc70	Eukaryota	0.003469	191	0.413436	22765	0.003469	191	1.000000	2.418757	0.002035	112.033816
fc16.21 & fc40 & GC:H & lc:U	Eukaryota	0.003469	191	0.413436	22765	0.003469	191	1.000000	2.418757	0.002035	112.033816
fc70.30 & fc32.01 & fc14 & GC:H	Eukaryota	0.003451	190	0.413436	22765	0.003451	190	1.000000	2.418757	0.002024	111.447251
fc02 & fc32.01 & fc16.01 & GC:H	Eukaryota	0.003451	190	0.413436	22765	0.003451	190	1.000000	2.418757	0.002024	111.447251
fc40 & fc14 & GC:H & do:L	Eukaryota	0.003451	190	0.413436	22765	0.003451	190	1.000000	2.418757	0.002024	111.447251
fc12 & fc40 & GC:H	Eukaryota	0.003451	190	0.413436	22765	0.003451	190	1.000000	2.418757	0.002024	111.447251
fc70.19 & fc16.21 & GC:H & fc01	Eukaryota	0.003451	190	0.413436	22765	0.003451	190	1.000000	2.418757	0.002024	111.447251
fc77.03 & fc40.02 & GC:H	Eukaryota	0.003432	189	0.413436	22765	0.003432	189	1.000000	2.418757	0.002013	110.860687
fc32 & GC:H & do:M & lc:0	Eukaryota	0.003432	189	0.413436	22765	0.003432	189	1.000000	2.418757	0.002013	110.860687
fc32.01 & fc20.03 & fc42 & GC:H	Eukaryota	0.003432	189	0.413436	22765	0.003432	189	1.000000	2.418757	0.002013	110.860687
fc02 & fc32.01 & GC:H & do:L	Eukaryota	0.003432	189	0.413436	22765	0.003432	189	1.000000	2.418757	0.002013	110.860687
fc16.17 & fc34 & fc16.01 & GC:H	Eukaryota	0.003432	189	0.413436	22765	0.003432	189	1.000000	2.418757	0.002013	110.860687
fc77 & fc40.02 & GC:H	Eukaryota	0.003432	189	0.413436	22765	0.003432	189	1.000000	2.418757	0.002013	110.860687
fc02.11 & fc70.30 & GC:H & fc70	Eukaryota	0.003414	188	0.413436	22765	0.003414	188	1.000000	2.418757	0.002003	110.274122
fc36 & fc70.16 & GC:H & lc:U	Eukaryota	0.003414	188	0.413436	22765	0.003414	188	1.000000	2.418757	0.002003	110.274122
fc01.06 & fc16.01 & GC:H & lc:U	Eukaryota	0.003414	188	0.413436	22765	0.003414	188	1.000000	2.418757	0.002003	110.274122
fc14.07 & fc11.02 & GC:H	Eukaryota	0.003414	188	0.413436	22765	0.003414	188	1.000000	2.418757	0.002003	110.274122
SignalP & GC:H & Pi:NC & lc:U	Eukaryota	0.003414	188	0.413436	22765	0.003414	188	1.000000	2.418757	0.002003	110.274122
fc70.30 & fc16.01 & GC:H & do:L	Eukaryota	0.003414	188	0.413436	22765	0.003414	188	1.000000	2.418757	0.002003	110.274122
fc16.21 & fc41.05 & GC:H & lc:U	Eukaryota	0.003414	188	0.413436	22765	0.003414	188	1.000000	2.418757	0.002003	110.274122
fc77.03 & fc41 & fc16.01 & GC:H	Eukaryota	0.003414	188	0.413436	22765	0.003414	188	1.000000	2.418757	0.002003	110.274122
fc77 & fc41 & fc16.01 & GC:H	Eukaryota	0.003414	188	0.413436	22765	0.003414	188	1.000000	2.418757	0.002003	110.274122
fc70.30 & fc40 & GC:H & fc70	Eukaryota	0.003414	188	0.413436	22765	0.003414	188	1.000000	2.418757	0.002003	110.274122
IPR000515	Eukaryota	0.003414	188	0.413436	22765	0.003414	188	1.000000	2.418757	0.002003	110.274122
fc02 & GC:H & do:L & all alpha	Eukaryota	0.003414	188	0.413436	22765	0.003414	188	1.000000	2.418757	0.002003	110.274122
NADP & GC:H & fc16	Eukaryota	0.003396	187	0.413436	22765	0.003396	187	1.000000	2.418757	0.001992	109.687558
fc70.37 & fc11 & GC:H	Eukaryota	0.003396	187	0.413436	22765	0.003396	187	1.000000	2.418757	0.001992	109.687558
3D-structure & fc16.19 & GC:H & fc16	Eukaryota	0.003396	187	0.413436	22765	0.003396	187	1.000000	2.418757	0.001992	109.687558
fc01.01 & fc41 & GC:H & lc:U	Eukaryota	0.003396	187	0.413436	22765	0.003396	187	1.000000	2.418757	0.001992	109.687558
3D-structure & GC:H & do:L & lc:0	Eukaryota	0.003396	187	0.413436	22765	0.003396	187	1.000000	2.418757	0.001992	109.687558
Plasmid & GC:H	Eukaryota	0.003396	187	0.413436	22765	0.003396	187	1.000000	2.418757	0.001992	109.687558
fc40 & fc11.02 & fc16.01 & GC:H	Eukaryota	0.003396	187	0.413436	22765	0.003396	187	1.000000	2.418757	0.001992	109.687558
PF00528	Eukaryota	0.003396	187	0.413436	22765	0.003396	187	1.000000	2.418757	0.001992	109.687558
IPR003439 & GC:H & fc16	Eukaryota	0.003396	187	0.413436	22765	0.003396	187	1.000000	2.418757	0.001992	109.687558
fc70.30 & fc14.10 & fc20 & GC:H	Eukaryota	0.003396	187	0.413436	22765	0.003396	187	1.000000	2.418757	0.001992	109.687558
Transport & GC:H & lc:H	Eukaryota	0.003396	187	0.413436	22765	0.003396	187	1.000000	2.418757	0.001992	109.687558
PS50928	Eukaryota	0.003396	187	0.413436	22765	0.003396	187	1.000000	2.418757	0.001992	109.687558
fc77.03 & fc41.05 & fc40 & GC:H	Eukaryota	0.003378	186	0.413436	22765	0.003378	186	1.000000	2.418757	0.001981	109.100993
fc01.07 & fc16.01 & GC:H & lc:U	Eukaryota	0.003378	186	0.413436	22765	0.003378	186	1.000000	2.418757	0.001981	109.100993
fc01.07 & fc32 & GC:H & lc:U	Eukaryota	0.003378	186	0.413436	22765	0.003378	186	1.000000	2.418757	0.001981	109.100993
fc01.01 & fc32 & GC:H & lc:0	Eukaryota	0.003378	186	0.413436	22765	0.003378	186	1.000000	2.418757	0.001981	109.100993
Lyase & fc01.01 & GC:H & fc01	Eukaryota	0.003378	186	0.413436	22765	0.003378	186	1.000000	2.418757	0.001981	109.100993
fc70.28 & GC:H	Eukaryota	0.003378	186	0.413436	22765	0.003378	186	1.000000	2.418757	0.001981	109.100993
Transmembrane & GC:H & lc:H & all alpha	Eukaryota	0.003378	186	0.413436	22765	0.003378	186	1.000000	2.418757	0.001981	109.100993
fc70.30 & fc30 & GC:H & fc70	Eukaryota	0.003378	186	0.413436	22765	0.003378	186	1.000000	2.418757	0.001981	109.100993
fc77 & fc32.01 & GC:H & fc70	Eukaryota	0.003378	186	0.413436	22765	0.003378	186	1.000000	2.418757	0.001981	109.100993
fc77 & fc41.05 & fc40 & GC:H	Eukaryota	0.003378	186	0.413436	22765	0.003378	186	1.000000	2.418757	0.001981	109.100993
fc77.03 & fc32.01 & GC:H & fc70	Eukaryota	0.003378	186	0.413436	22765	0.003378	186	1.000000	2.418757	0.001981	109.100993
fc11.02 & fc42 & fc32 & GC:H	Eukaryota	0.003360	185	0.413436	22765	0.003360	185	1.000000	2.418757	0.001971	108.514429
NADP & GC:H & fc70	Eukaryota	0.003360	185	0.413436	22765	0.003360	185	1.000000	2.418757	0.001971	108.514429
fc01.01 & fc41.05 & GC:H & lc:U	Eukaryota	0.003360	185	0.413436	22765	0.003360	185	1.000000	2.418757	0.001971	108.514429
SignalP & GC:H & lc:H & fc16	Eukaryota	0.003360	185	0.413436	22765	0.003360	185	1.000000	2.418757	0.001971	108.514429
fc32.05 & fc14.10 & GC:H & fc16	Eukaryota	0.003360	185	0.413436	22765	0.003360	185	1.000000	2.418757	0.001971	108.514429
fc40 & GC:H & fc70.03 & lc:0	Eukaryota	0.003360	185	0.413436	22765	0.003360	185	1.000000	2.418757	0.001971	108.514429
fc16.19 & GC:H & do:L & all alpha	Eukaryota	0.003342	184	0.413436	22765	0.003342	184	1.000000	2.418757	0.001960	107.927864
fc01.20 & fc16.01 & GC:H & lc:U	Eukaryota	0.003342	184	0.413436	22765	0.003342	184	1.000000	2.418757	0.001960	107.927864
fc01.06 & fc40 & fc20 & GC:H	Eukaryota	0.003342	184	0.413436	22765	0.003342	184	1.000000	2.418757	0.001960	107.927864
fc30.01 & fc02 & GC:H	Eukaryota	0.003342	184	0.413436	22765	0.003342	184	1.000000	2.418757	0.001960	107.927864
fc34.01 & fc70.16 & GC:H & fc70	Eukaryota	0.003342	184	0.413436	22765	0.003342	184	1.000000	2.418757	0.001960	107.927864
Flavoprotein & GC:H & fc01	Eukaryota	0.003342	184	0.413436	22765	0.003342	184	1.000000	2.418757	0.001960	107.927864
fc34.01 & fc70.16 & GC:H & fc16	Eukaryota	0.003342	184	0.413436	22765	0.003342	184	1.000000	2.418757	0.001960	107.927864
Iron-sulfur & GC:H	Eukaryota	0.003342	184	0.413436	22765	0.003342	184	1.000000	2.418757	0.001960	107.927864
fc77 & fc36 & fc32 & GC:H	Eukaryota	0.003323	183	0.413436	22765	0.003323	183	1.000000	2.418757	0.001949	107.341300
fc12 & fc32 & GC:H	Eukaryota	0.003323	183	0.413436	22765	0.003323	183	1.000000	2.418757	0.001949	107.341300
fc01.06 & fc70.02 & GC:H & fc16	Eukaryota	0.003323	183	0.413436	22765	0.003323	183	1.000000	2.418757	0.001949	107.341300
fc02 & fc40 & GC:H & do:M	Eukaryota	0.003323	183	0.413436	22765	0.003323	183	1.000000	2.418757	0.001949	107.341300
fc32.05 & fc41 & GC:H	Eukaryota	0.003323	183	0.413436	22765	0.003323	183	1.000000	2.418757	0.001949	107.341300
fc36 & fc32.01 & GC:H & do:L	Eukaryota	0.003323	183	0.413436	22765	0.003323	183	1.000000	2.418757	0.001949	107.341300
fc77.03 & fc36 & fc32 & GC:H	Eukaryota	0.003323	183	0.413436	22765	0.003323	183	1.000000	2.418757	0.001949	107.341300
fc01.20 & fc32.01 & GC:H & fc70	Eukaryota	0.003323	183	0.413436	22765	0.003323	183	1.000000	2.418757	0.001949	107.341300
fc01.02 & fc16.17 & GC:H & fc70	Eukaryota	0.003305	182	0.413436	22765	0.003305	182	1.000000	2.418757	0.001939	106.754735
fc01.07 & fc32.05 & GC:H & fc70	Eukaryota	0.003305	182	0.413436	22765	0.003305	182	1.000000	2.418757	0.001939	106.754735
fc42.34 & GC:H & lc:U	Eukaryota	0.003305	182	0.413436	22765	0.003305	182	1.000000	2.418757	0.001939	106.754735
fc70.30 & fc16.01 & GC:H & lc:U	Eukaryota	0.003305	182	0.413436	22765	0.003305	182	1.000000	2.418757	0.001939	106.754735
fc75 & fc41 & GC:H	Eukaryota	0.003305	182	0.413436	22765	0.003305	182	1.000000	2.418757	0.001939	106.754735
fc32.05 & fc16.03 & GC:H & fc16	Eukaryota	0.003305	182	0.413436	22765	0.003305	182	1.000000	2.418757	0.001939	106.754735
fc36 & fc41 & fc20 & GC:H	Eukaryota	0.003305	182	0.413436	22765	0.003305	182	1.000000	2.418757	0.001939	106.754735
fc32.05 & fc11 & GC:H	Eukaryota	0.003305	182	0.413436	22765	0.003305	182	1.000000	2.418757	0.001939	106.754735
PS50100 & GC:H & fc16	Eukaryota	0.003287	181	0.413436	22765	0.003287	181	1.000000	2.418757	0.001928	106.168171
3D-structure & fc02 & GC:H & fc16	Eukaryota	0.003287	181	0.413436	22765	0.003287	181	1.000000	2.418757	0.001928	106.168171
fc32.01 & GC:H & Pi:NC & do:L	Eukaryota	0.003287	181	0.413436	22765	0.003287	181	1.000000	2.418757	0.001928	106.168171
fc14.10 & fc02 & GC:H & lc:U	Eukaryota	0.003287	181	0.413436	22765	0.003287	181	1.000000	2.418757	0.001928	106.168171
fc02 & fc40 & GC:H & do:L	Eukaryota	0.003287	181	0.413436	22765	0.003287	181	1.000000	2.418757	0.001928	106.168171
fc02 & TP:Mitochondrion & GC:H & fc70	Eukaryota	0.003287	181	0.413436	22765	0.003287	181	1.000000	2.418757	0.001928	106.168171
fc30 & fc11.02 & GC:H	Eukaryota	0.003287	181	0.413436	22765	0.003287	181	1.000000	2.418757	0.001928	106.168171
fc01.20 & fc42 & GC:H & lc:U	Eukaryota	0.003269	180	0.413436	22765	0.003269	180	1.000000	2.418757	0.001917	105.581607
fc42.01 & GC:H & do:L	Eukaryota	0.003269	180	0.413436	22765	0.003269	180	1.000000	2.418757	0.001917	105.581607
Hydrolase & GC:H & fc01 & lc:U	Eukaryota	0.003269	180	0.413436	22765	0.003269	180	1.000000	2.418757	0.001917	105.581607
fc70.37 & fc11.02 & GC:H	Eukaryota	0.003269	180	0.413436	22765	0.003269	180	1.000000	2.418757	0.001917	105.581607
fc01.03 & fc16.17 & GC:H & fc70	Eukaryota	0.003269	180	0.413436	22765	0.003269	180	1.000000	2.418757	0.001917	105.581607
SignalP & fc42 & GC:H & fc16	Eukaryota	0.003269	180	0.413436	22765	0.003269	180	1.000000	2.418757	0.001917	105.581607
fc16.21 & fc42 & GC:H & do:M	Eukaryota	0.003269	180	0.413436	22765	0.003269	180	1.000000	2.418757	0.001917	105.581607
fc02.11 & fc40 & GC:H & fc70	Eukaryota	0.003269	180	0.413436	22765	0.003269	180	1.000000	2.418757	0.001917	105.581607
fc02 & fc40 & fc14 & GC:H	Eukaryota	0.003251	179	0.413436	22765	0.003251	179	1.000000	2.418757	0.001907	104.995042
fc11.02 & fc14 & GC:H & lc:U	Eukaryota	0.003251	179	0.413436	22765	0.003251	179	1.000000	2.418757	0.001907	104.995042
fc16.03 & fc11 & fc42 & GC:H	Eukaryota	0.003251	179	0.413436	22765	0.003251	179	1.000000	2.418757	0.001907	104.995042
[truncated: 7,592 more rows]
